# Supplementary material for: Poly[di-μ2-chlorido-μ2-(1,4-dioxane-κ2 O:O′)-cadmium(II)]
Source: Acta Crystallogr Sect E Struct Rep Online. 2010 Nov 27;66(Pt 12):m1682. doi: 10.1107/S1600536810048634 (PMC3011614; doi:10.1107/S1600536810048634)
Supplement: Supplementary file 1 [file e-66-m1682-sup1.cif]

##############################################################################
###                                                                        ###
###        Electronic paper (Acta Crystallographica Section E)             ###
###                                                                        ###
##############################################################################
#                                                                            #
# This CIF contains the data in a paper accepted for publication in Acta     #
# Crystallographica Section E. It conforms to the requirements of Notes      #
# for Authors for Section E, and has been peer reviewed under the auspices   #
# of the IUCr Commission on Journals.                                        #
#                                                                            #
# Full details of the Crystallographic Information File format               #
# are given in the paper "The Crystallographic Information File (CIF):       #
# a New Standard Archive File for Crystallography" by S. R. Hall, F. H.      #
# Allen and I. D. Brown [Acta Cryst. (1991), A47, 655-685].                  #
#                                                                            #
# The current version of the core CIF dictionary is obtainable from          #
# ftp://ftp.iucr.org/pub/cif_core.dic. The current version number is 2.4.    #
#                                                                            #
# Software is freely available for graphical display of the structure(s) in  #
# this CIF.  For information consult the CIF home page http://www.iucr.org/  #
# cif/home.html                                                              #
#                                                                            #
# This file may be used for bona fide research purposes within the           #
# scientific community so long as proper attribution is given to the journal # 
# article from which it was obtained.                                        #
#                                                                            #
##############################################################################
                                             
data_I
_audit_creation_method     SHELXL-97
_chemical_name_systematic
;
Poly[di-\m~2~-chlorido-\m~2~-(1,4-dioxane-\k^2^<i>O</i>:<i>O</i>')-cadmium(II)]
;
_chemical_name_common     ?
_chemical_formula_moiety     'C4 H8 Cd1 Cl2 O2'
_chemical_formula_sum     'C4 H8 Cd1 Cl2 O2'
_chemical_formula_iupac     '[Cd Cl2 (C4 H8 O2)]'
_chemical_formula_weight     271.40
_chemical_melting_point     ?
_symmetry_cell_setting     monoclinic
_symmetry_space_group_name_H-M     'C 2/c'
_symmetry_space_group_name_Hall     '-C 2yc'
loop_
    _symmetry_equiv_pos_as_xyz
    'x, y, z'
    '-x, y, -z+1/2'
    'x+1/2, y+1/2, z'
    '-x+1/2, y+1/2, -z+1/2'
    '-x, -y, -z'
    'x, -y, z-1/2'
    '-x+1/2, -y+1/2, -z'
    'x+1/2, -y+1/2, z-1/2'
_cell_length_a     15.145(2)
_cell_length_b     13.8871(18)
_cell_length_c     11.5943(16)
_cell_angle_alpha     90.00
_cell_angle_beta     102.865(2)
_cell_angle_gamma     90.00
_cell_volume     2377.3(5)
_cell_formula_units_Z     12
_cell_measurement_reflns_used     5312
_cell_measurement_theta_min     2.76
_cell_measurement_theta_max     30.27
_cell_measurement_temperature     295(2)
_exptl_crystal_description     block
_exptl_crystal_colour     colorless
_exptl_crystal_size_max     0.21
_exptl_crystal_size_mid     0.21
_exptl_crystal_size_min     0.16
_exptl_crystal_density_diffrn     2.275
_exptl_crystal_density_meas     ?
_exptl_crystal_density_method     'not measured'
_exptl_crystal_F_000     1560
_exptl_absorpt_coefficient_mu     3.358
_exptl_absorpt_correction_type     multi-scan
_exptl_absorpt_process_details     '(SADABS; Sheldrick, 2003)'
_exptl_absorpt_correction_T_min     0.49990
_exptl_absorpt_correction_T_max     0.584
_exptl_special_details
;
;
_diffrn_ambient_temperature     295(2)
_diffrn_radiation_type     MoK\a
_diffrn_radiation_wavelength     0.71073
_diffrn_radiation_source     'fine-focus sealed tube'
_diffrn_radiation_monochromator     graphite
_diffrn_measurement_device_type     'Bruker APEXII CCD'
_diffrn_measurement_method     '\f and \w'
_diffrn_detector_area_resol_mean     ?
_diffrn_reflns_number     7087
_diffrn_reflns_av_R_equivalents     0.0180
_diffrn_reflns_av_sigmaI/netI     0.0192
_diffrn_reflns_theta_min     2.01
_diffrn_reflns_theta_max     26.00
_diffrn_reflns_theta_full     26.00
_diffrn_measured_fraction_theta_max     0.995
_diffrn_measured_fraction_theta_full     0.995
_diffrn_reflns_limit_h_min     -18
_diffrn_reflns_limit_h_max     15
_diffrn_reflns_limit_k_min     -17
_diffrn_reflns_limit_k_max     17
_diffrn_reflns_limit_l_min     -14
_diffrn_reflns_limit_l_max     14
_refine_special_details
;
Refinement of <i>F</i>^2^ against ALL reflections. The weighted <i>R</i>-factor
<i>wR</i> and goodness of fit <i>S</i> are based on <i>F</i>^2^, conventional
<i>R</i>-factors <i>R</i> are based on <i>F</i>, with <i>F</i> set to zero for
negative <i>F</i>^2^. The threshold expression of <i>F</i>^2^ >
\s(<i>F</i>^2^) is used only for calculating <i>R</i>-factors(gt) <i>etc</i>.
and is not relevant to the choice of reflections for refinement.
<i>R</i>-factors based on <i>F</i>^2^ are statistically about twice as large
as those based on <i>F</i>, and <i>R</i>- factors based on ALL data will be
even larger.
;
_reflns_number_total     2336
_reflns_number_gt     2172
_reflns_threshold_expression     I>2sigma(I)
_refine_ls_structure_factor_coef     Fsqd
_refine_ls_matrix_type     full
_refine_ls_R_factor_all     0.0223
_refine_ls_R_factor_gt     0.0192
_refine_ls_wR_factor_gt     0.0804
_refine_ls_wR_factor_ref     0.1050
_refine_ls_goodness_of_fit_ref     1.064
_refine_ls_restrained_S_all     1.064
_refine_ls_number_reflns     2336
_refine_ls_number_parameters     123
_refine_ls_number_restraints     0
_refine_ls_hydrogen_treatment     constr
_refine_ls_weighting_scheme     calc
_refine_ls_weighting_details
         'calc w=1/[\s^2^(Fo^2^)+(0.0850P)^2^+0.3305P] where P=(Fo^2^+2Fc^2^)/3'
_atom_sites_solution_hydrogens     geom
_atom_sites_solution_primary     direct
_atom_sites_solution_secondary     difmap
_refine_ls_shift/su_max     0.001
_refine_ls_shift/su_mean     0.000
_refine_diff_density_max     0.687
_refine_diff_density_min     -0.913
_refine_ls_extinction_method     none
_refine_ls_extinction_coef     ?
loop_
    _atom_type_symbol
    _atom_type_description
    _atom_type_scat_dispersion_real
    _atom_type_scat_dispersion_imag
    _atom_type_scat_source
    'C' 'C' 0.0033 0.0016
                         'International Tables Vol C Tables 4.2.6.8 and 6.1.1.4'
    'H' 'H' 0.0000 0.0000
                         'International Tables Vol C Tables 4.2.6.8 and 6.1.1.4'
    'O' 'O' 0.0106 0.0060
                         'International Tables Vol C Tables 4.2.6.8 and 6.1.1.4'
    'Cl' 'Cl' 0.1484 0.1585
                         'International Tables Vol C Tables 4.2.6.8 and 6.1.1.4'
    'Cd' 'Cd' -0.8075 1.2024
                         'International Tables Vol C Tables 4.2.6.8 and 6.1.1.4'
_computing_data_collection     'APEX2 (Bruker, 2007)'
_computing_cell_refinement     'SAINT (Bruker, 2007)'
_computing_data_reduction     'SAINT (Bruker, 2007)'
_computing_structure_solution     'SHELXS97 (Sheldrick, 2008)'
_computing_structure_refinement     'SHELXL97 (Sheldrick, 2008)'
_computing_molecular_graphics
;
SHELXTL (Sheldrick, 2008) and DIAMOND (Brandenburg, 2005)
;
_computing_publication_material     'SHELXTL (Sheldrick, 2008)'
loop_
    _atom_site_type_symbol
    _atom_site_label
    _atom_site_fract_x
    _atom_site_fract_y
    _atom_site_fract_z
    _atom_site_U_iso_or_equiv
    _atom_site_adp_type
    _atom_site_calc_flag
    _atom_site_refinement_flags
    _atom_site_occupancy
    _atom_site_disorder_assembly
    _atom_site_disorder_group
    Cd Cd1 0.330474(14) 0.189847(18) 0.421324(19) 0.02267(15) Uani d . 1 . .
    Cd Cd2 0.5000 0.27411(3) 0.2500 0.02297(16) Uani d S 1 . .
    C C1 0.3234(2) 0.4003(3) 0.0979(3) 0.0326(8) Uani d . 1 . .
    H H1A 0.2736 0.3744 0.1282 0.039 Uiso calc R 1 . .
    H H1B 0.3363 0.3559 0.0391 0.039 Uiso calc R 1 . .
    C C2 0.3835(3) 0.4763(3) 0.2794(3) 0.0301(8) Uani d . 1 . .
    H H2A 0.4365 0.4832 0.3435 0.036 Uiso calc R 1 . .
    H H2B 0.3344 0.4514 0.3121 0.036 Uiso calc R 1 . .
    C C3 0.4236(2) -0.0363(3) 0.4210(3) 0.0285(8) Uani d . 1 . .
    H H3A 0.3812 -0.0333 0.3449 0.034 Uiso calc R 1 . .
    H H3B 0.4074 -0.0909 0.4642 0.034 Uiso calc R 1 . .
    C C4 0.4829(2) 0.0496(3) 0.5972(3) 0.0299(8) Uani d . 1 . .
    H H4A 0.4685 -0.0025 0.6457 0.036 Uiso calc R 1 . .
    H H4B 0.4795 0.1096 0.6387 0.036 Uiso calc R 1 . .
    C C5 0.2025(3) -0.0029(3) 0.4581(3) 0.0311(8) Uani d . 1 . .
    H H5A 0.1532 0.0221 0.4904 0.037 Uiso calc R 1 . .
    H H5B 0.2554 -0.0097 0.5225 0.037 Uiso calc R 1 . .
    C C6 0.1427(3) 0.0732(3) 0.2772(3) 0.0339(9) Uani d . 1 . .
    H H6A 0.1552 0.1178 0.2186 0.041 Uiso calc R 1 . .
    H H6B 0.0930 0.0989 0.3081 0.041 Uiso calc R 1 . .
    Cl Cl1 0.35989(6) 0.16305(8) 0.20972(8) 0.0297(2) Uani d . 1 . .
    Cl Cl2 0.47678(7) 0.29108(8) 0.46654(8) 0.0297(2) Uani d . 1 . .
    Cl Cl3 0.30007(7) 0.18952(6) 0.63572(8) 0.0278(2) Uani d . 1 . .
    O O1 0.40258(16) 0.41052(19) 0.1933(2) 0.0291(6) Uani d . 1 . .
    O O2 0.41779(16) 0.05092(19) 0.4859(2) 0.0307(6) Uani d . 1 . .
    O O3 0.22192(17) 0.06271(19) 0.3719(2) 0.0314(6) Uani d . 1 . .
loop_
    _atom_site_aniso_label
    _atom_site_aniso_U_11
    _atom_site_aniso_U_22
    _atom_site_aniso_U_33
    _atom_site_aniso_U_12
    _atom_site_aniso_U_13
    _atom_site_aniso_U_23
    Cd1 0.0198(2) 0.0212(2) 0.0288(2) 0.00012(9) 0.00928(14) -0.00097(9)
    Cd2 0.0207(2) 0.0212(3) 0.0288(2) 0.000 0.00941(16) 0.000
    C1 0.0313(19) 0.032(2) 0.0322(18) 0.0103(16) 0.0017(15) -0.0036(16)
    C2 0.0341(19) 0.029(2) 0.0252(16) 0.0101(16) 0.0032(15) -0.0018(15)
    C3 0.0250(18) 0.0258(18) 0.0333(18) 0.0023(15) 0.0035(15) -0.0029(15)
    C4 0.0287(18) 0.033(2) 0.0264(16) 0.0106(16) 0.0029(14) -0.0025(15)
    C5 0.0317(19) 0.036(2) 0.0258(16) -0.0106(17) 0.0077(15) 0.0006(15)
    C6 0.036(2) 0.028(2) 0.0342(19) -0.0066(17) -0.0002(16) 0.0032(16)
    Cl1 0.0298(5) 0.0317(5) 0.0299(4) -0.0078(4) 0.0115(4) -0.0060(4)
    Cl2 0.0284(5) 0.0333(5) 0.0285(5) -0.0085(4) 0.0083(4) -0.0019(4)
    Cl3 0.0282(5) 0.0283(5) 0.0291(5) 0.0062(3) 0.0113(4) 0.0015(3)
    O1 0.0286(13) 0.0291(15) 0.0285(12) 0.0113(11) 0.0043(10) -0.0019(11)
    O2 0.0263(13) 0.0311(15) 0.0313(13) 0.0114(11) -0.0012(10) -0.0072(11)
    O3 0.0309(14) 0.0279(14) 0.0319(13) -0.0110(12) 0.0000(11) 0.0023(11)
_geom_special_details
;
All e.s.d.'s (except the e.s.d. in the dihedral angle between two l.s. planes)
are estimated using the full covariance matrix. The cell e.s.d.'s are taken
into account individually in the estimation of e.s.d.'s in distances, angles
and torsion angles; correlations between e.s.d.'s in cell parameters are only
used when they are defined by crystal symmetry. An approximate (isotropic)
treatment of cell e.s.d.'s is used for estimating e.s.d.'s involving l.s.
planes.
;
loop_
    _geom_bond_atom_site_label_1
    _geom_bond_atom_site_label_2
    _geom_bond_site_symmetry_2
    _geom_bond_distance
    _geom_bond_publ_flag
    Cd1 O2 . 2.364(2) ?
    Cd1 O3 . 2.393(2) ?
    Cd1 Cl3 7_556 2.5634(10) ?
    Cd1 Cl2 . 2.5775(10) ?
    Cd1 Cl1 . 2.6158(10) ?
    Cd1 Cl3 . 2.6269(10) ?
    Cd2 O1 . 2.401(2) ?
    Cd2 O1 2_655 2.401(2) ?
    Cd2 Cl1 . 2.5804(10) ?
    Cd2 Cl1 2_655 2.5804(10) ?
    Cd2 Cl2 2_655 2.6222(10) ?
    Cd2 Cl2 . 2.6222(10) ?
    C1 O1 . 1.446(4) ?
    C1 C5 4 1.506(5) ?
    C1 H1A . 0.9700 ?
    C1 H1B . 0.9700 ?
    C2 O1 . 1.429(4) ?
    C2 C6 4 1.511(5) ?
    C2 H2A . 0.9700 ?
    C2 H2B . 0.9700 ?
    C3 O2 . 1.439(4) ?
    C3 C4 5_656 1.489(5) ?
    C3 H3A . 0.9700 ?
    C3 H3B . 0.9700 ?
    C4 O2 . 1.438(4) ?
    C4 C3 5_656 1.489(5) ?
    C4 H4A . 0.9700 ?
    C4 H4B . 0.9700 ?
    C5 O3 . 1.431(4) ?
    C5 C1 4_545 1.506(5) ?
    C5 H5A . 0.9700 ?
    C5 H5B . 0.9700 ?
    C6 O3 . 1.442(4) ?
    C6 C2 4_545 1.511(5) ?
    C6 H6A . 0.9700 ?
    C6 H6B . 0.9700 ?
    Cl3 Cd1 7_556 2.5634(10) ?
loop_
    _geom_angle_atom_site_label_1
    _geom_angle_atom_site_label_2
    _geom_angle_atom_site_label_3
    _geom_angle_site_symmetry_1
    _geom_angle_site_symmetry_3
    _geom_angle
    _geom_angle_publ_flag
    O2 Cd1 O3 . . 77.28(9) ?
    O2 Cd1 Cl3 . 7_556 163.70(7) ?
    O3 Cd1 Cl3 . 7_556 88.35(7) ?
    O2 Cd1 Cl2 . . 89.19(7) ?
    O3 Cd1 Cl2 . . 164.70(7) ?
    Cl3 Cd1 Cl2 7_556 . 105.95(4) ?
    O2 Cd1 Cl1 . . 88.92(6) ?
    O3 Cd1 Cl1 . . 85.52(6) ?
    Cl3 Cd1 Cl1 7_556 . 97.68(3) ?
    Cl2 Cd1 Cl1 . . 87.14(3) ?
    O2 Cd1 Cl3 . . 84.39(6) ?
    O3 Cd1 Cl3 . . 88.25(6) ?
    Cl3 Cd1 Cl3 7_556 . 87.58(3) ?
    Cl2 Cd1 Cl3 . . 97.60(3) ?
    Cl1 Cd1 Cl3 . . 171.72(3) ?
    O1 Cd2 O1 . 2_655 75.83(12) ?
    O1 Cd2 Cl1 . . 89.52(7) ?
    O1 Cd2 Cl1 2_655 . 162.08(7) ?
    O1 Cd2 Cl1 . 2_655 162.08(7) ?
    O1 Cd2 Cl1 2_655 2_655 89.52(7) ?
    Cl1 Cd2 Cl1 . 2_655 106.59(5) ?
    O1 Cd2 Cl2 . 2_655 82.66(6) ?
    O1 Cd2 Cl2 2_655 2_655 89.20(6) ?
    Cl1 Cd2 Cl2 . 2_655 99.24(3) ?
    Cl1 Cd2 Cl2 2_655 2_655 86.95(3) ?
    O1 Cd2 Cl2 . . 89.20(6) ?
    O1 Cd2 Cl2 2_655 . 82.66(6) ?
    Cl1 Cd2 Cl2 . . 86.95(3) ?
    Cl1 Cd2 Cl2 2_655 . 99.24(3) ?
    Cl2 Cd2 Cl2 2_655 . 169.69(5) ?
    O1 C1 C5 . 4 109.5(3) ?
    O1 C1 H1A . . 109.8 ?
    C5 C1 H1A 4 . 109.8 ?
    O1 C1 H1B . . 109.8 ?
    C5 C1 H1B 4 . 109.8 ?
    H1A C1 H1B . . 108.2 ?
    O1 C2 C6 . 4 109.9(3) ?
    O1 C2 H2A . . 109.7 ?
    C6 C2 H2A 4 . 109.7 ?
    O1 C2 H2B . . 109.7 ?
    C6 C2 H2B 4 . 109.7 ?
    H2A C2 H2B . . 108.2 ?
    O2 C3 C4 . 5_656 110.4(3) ?
    O2 C3 H3A . . 109.6 ?
    C4 C3 H3A 5_656 . 109.6 ?
    O2 C3 H3B . . 109.6 ?
    C4 C3 H3B 5_656 . 109.6 ?
    H3A C3 H3B . . 108.1 ?
    O2 C4 C3 . 5_656 111.0(3) ?
    O2 C4 H4A . . 109.4 ?
    C3 C4 H4A 5_656 . 109.4 ?
    O2 C4 H4B . . 109.4 ?
    C3 C4 H4B 5_656 . 109.4 ?
    H4A C4 H4B . . 108.0 ?
    O3 C5 C1 . 4_545 110.0(3) ?
    O3 C5 H5A . . 109.7 ?
    C1 C5 H5A 4_545 . 109.7 ?
    O3 C5 H5B . . 109.7 ?
    C1 C5 H5B 4_545 . 109.7 ?
    H5A C5 H5B . . 108.2 ?
    O3 C6 C2 . 4_545 109.5(3) ?
    O3 C6 H6A . . 109.8 ?
    C2 C6 H6A 4_545 . 109.8 ?
    O3 C6 H6B . . 109.8 ?
    C2 C6 H6B 4_545 . 109.8 ?
    H6A C6 H6B . . 108.2 ?
    Cd2 Cl1 Cd1 . . 92.87(3) ?
    Cd1 Cl2 Cd2 . . 92.79(3) ?
    Cd1 Cl3 Cd1 7_556 . 92.42(3) ?
    C2 O1 C1 . . 109.6(3) ?
    C2 O1 Cd2 . . 121.4(2) ?
    C1 O1 Cd2 . . 119.1(2) ?
    C4 O2 C3 . . 110.4(3) ?
    C4 O2 Cd1 . . 121.2(2) ?
    C3 O2 Cd1 . . 128.02(19) ?
    C5 O3 C6 . . 109.3(3) ?
    C5 O3 Cd1 . . 122.7(2) ?
    C6 O3 Cd1 . . 121.3(2) ?
loop_
    _geom_torsion_atom_site_label_1
    _geom_torsion_atom_site_label_2
    _geom_torsion_atom_site_label_3
    _geom_torsion_atom_site_label_4
    _geom_torsion_site_symmetry_1
    _geom_torsion_site_symmetry_2
    _geom_torsion_site_symmetry_3
    _geom_torsion_site_symmetry_4
    _geom_torsion
    _geom_torsion_publ_flag
    O1 Cd2 Cl1 Cd1 . . . . -85.54(6) ?
    O1 Cd2 Cl1 Cd1 2_655 . . . -50.8(2) ?
    Cl1 Cd2 Cl1 Cd1 2_655 . . . 102.42(3) ?
    Cl2 Cd2 Cl1 Cd1 2_655 . . . -168.02(3) ?
    Cl2 Cd2 Cl1 Cd1 . . . . 3.68(3) ?
    O2 Cd1 Cl1 Cd2 . . . . -92.98(7) ?
    O3 Cd1 Cl1 Cd2 . . . . -170.31(7) ?
    Cl3 Cd1 Cl1 Cd2 7_556 . . . 101.97(4) ?
    Cl2 Cd1 Cl1 Cd2 . . . . -3.74(3) ?
    O2 Cd1 Cl2 Cd2 . . . . 92.64(6) ?
    O3 Cd1 Cl2 Cd2 . . . . 65.1(2) ?
    Cl3 Cd1 Cl2 Cd2 7_556 . . . -93.49(4) ?
    Cl1 Cd1 Cl2 Cd2 . . . . 3.68(3) ?
    Cl3 Cd1 Cl2 Cd2 . . . . 176.87(3) ?
    O1 Cd2 Cl2 Cd1 . . . . 85.83(7) ?
    O1 Cd2 Cl2 Cd1 2_655 . . . 161.64(7) ?
    Cl1 Cd2 Cl2 Cd1 . . . . -3.73(3) ?
    Cl1 Cd2 Cl2 Cd1 2_655 . . . -110.05(4) ?
    O2 Cd1 Cl3 Cd1 . . . 7_556 -165.80(7) ?
    O3 Cd1 Cl3 Cd1 . . . 7_556 -88.42(7) ?
    Cl3 Cd1 Cl3 Cd1 7_556 . . 7_556 0.0 ?
    Cl2 Cd1 Cl3 Cd1 . . . 7_556 105.77(4) ?
    C6 C2 O1 C1 4 . . . -59.4(4) ?
    C6 C2 O1 Cd2 4 . . . 155.4(2) ?
    C5 C1 O1 C2 4 . . . 59.2(4) ?
    C5 C1 O1 Cd2 4 . . . -154.7(2) ?
    O1 Cd2 O1 C2 2_655 . . . -64.2(2) ?
    Cl1 Cd2 O1 C2 . . . . 105.4(3) ?
    Cl1 Cd2 O1 C2 2_655 . . . -100.2(3) ?
    Cl2 Cd2 O1 C2 2_655 . . . -155.2(3) ?
    Cl2 Cd2 O1 C2 . . . . 18.4(3) ?
    O1 Cd2 O1 C1 2_655 . . . 153.8(3) ?
    Cl1 Cd2 O1 C1 . . . . -36.6(2) ?
    Cl1 Cd2 O1 C1 2_655 . . . 117.8(3) ?
    Cl2 Cd2 O1 C1 2_655 . . . 62.8(2) ?
    Cl2 Cd2 O1 C1 . . . . -123.6(2) ?
    C3 C4 O2 C3 5_656 . . . 57.2(4) ?
    C3 C4 O2 Cd1 5_656 . . . -116.2(3) ?
    C4 C3 O2 C4 5_656 . . . -56.9(4) ?
    C4 C3 O2 Cd1 5_656 . . . 116.0(3) ?
    O3 Cd1 O2 C4 . . . . -137.6(3) ?
    Cl3 Cd1 O2 C4 7_556 . . . -108.9(3) ?
    Cl2 Cd1 O2 C4 . . . . 49.6(2) ?
    Cl1 Cd1 O2 C4 . . . . 136.8(2) ?
    Cl3 Cd1 O2 C4 . . . . -48.1(2) ?
    O3 Cd1 O2 C3 . . . . 50.2(3) ?
    Cl3 Cd1 O2 C3 7_556 . . . 78.9(3) ?
    Cl2 Cd1 O2 C3 . . . . -122.6(3) ?
    Cl1 Cd1 O2 C3 . . . . -35.4(3) ?
    Cl3 Cd1 O2 C3 . . . . 139.7(3) ?
    C1 C5 O3 C6 4_545 . . . 60.0(4) ?
    C1 C5 O3 Cd1 4_545 . . . -148.7(2) ?
    C2 C6 O3 C5 4_545 . . . -59.7(4) ?
    C2 C6 O3 Cd1 4_545 . . . 148.5(2) ?
    O2 Cd1 O3 C5 . . . . 58.0(3) ?
    Cl3 Cd1 O3 C5 7_556 . . . -114.2(3) ?
    Cl2 Cd1 O3 C5 . . . . 86.3(3) ?
    Cl1 Cd1 O3 C5 . . . . 147.9(3) ?
    Cl3 Cd1 O3 C5 . . . . -26.6(3) ?
    O2 Cd1 O3 C6 . . . . -154.0(3) ?
    Cl3 Cd1 O3 C6 7_556 . . . 33.8(3) ?
    Cl2 Cd1 O3 C6 . . . . -125.7(3) ?
    Cl1 Cd1 O3 C6 . . . . -64.1(2) ?
    Cl3 Cd1 O3 C6 . . . . 121.4(3) ?
data_global
_journal_date_recd_electronic     2010-11-10
_journal_date_accepted     2010-11-22
_journal_name_full     'Acta Crystallographica, Section E'
_journal_year     2010
_journal_volume     66
_journal_issue     12
_journal_page_first     m1682
_journal_page_last     m1682
_journal_paper_category     QM
_journal_coeditor_code     VM2060
_publ_contact_author_name     'Professor Cheng Guo'
_publ_contact_author_address
;
'Cheng Guo'
Department of Applied Chemistry
College of Science
Nanjing University of Technology
Nanjing 210009
P.R. China
;
_publ_contact_author_email     'guocheng@njut.edu.cn'
_publ_contact_author_fax     '86-25-83587443'
_publ_contact_author_phone     '86-25-83587448'
_publ_section_title
;
Poly[di-\m~2~-chlorido-\m~2~-(1,4-dioxane-\k^2^<i>O</i>:<i>O</i>')-cadmium(II)]
;
loop_
    _publ_author_name
    _publ_author_address
    'Jian-Qiang Wang'
;
Department of Applied Chemistry
College of Science
Nanjing University of Technology
Nanjing 210009
People's Republic of China
;
    'Ren-Jun Du'
;
Department of Applied Chemistry
College of Science
Nanjing University of Technology
Nanjing 210009
People's Republic of China
;
    'Wei Wang'
;
Department of Applied Chemistry
College of Science
Nanjing University of Technology
Nanjing 210009
People's Republic of China
;
    'Chang-Jun Luan'
;
Department of Applied Chemistry
College of Science
Nanjing University of Technology
Nanjing 210009
People's Republic of China
;
    'Cheng Guo'
;
Department of Applied Chemistry
College of Science
Nanjing University of Technology
Nanjing 210009
People's Republic of China
;
