# Supplementary material for: Poly[di-μ2-chlorido-μ2-(1,4-dioxane-κ2 O:O′)-cadmium(II)]
Source: Acta Crystallogr Sect E Struct Rep Online. 2010 Nov 27;66(Pt 12):m1682. doi: 10.1107/S1600536810048634 (PMC3011614; doi:10.1107/S1600536810048634)
Supplement: Supplementary file 2 [file e-66-m1682-Isup2.hkl]

# 
# h,k,l, Fc-squared, Fo-squared, sigma(Fo-squared) and status flag 
# 
data_I
_shelx_title ' 091228B in C2/c' 
_shelx_refln_list_code          4 
_shelx_F_calc_maximum      746.19 
_exptl_crystal_F_000      1560.00 
_reflns_d_resolution_high  0.8107 
 
loop_ 
 _symmetry_equiv_pos_as_xyz 
 'x, y, z' 
 '-x, y, -z+1/2' 
 'x+1/2, y+1/2, z' 
 '-x+1/2, y+1/2, -z+1/2' 
 '-x, -y, -z' 
 'x, -y, z-1/2' 
 '-x+1/2, -y+1/2, -z' 
 'x+1/2, -y+1/2, z-1/2' 
 
_cell_length_a    15.1449 
_cell_length_b    13.8871 
_cell_length_c    11.5943 
_cell_angle_alpha  90.000 
_cell_angle_beta  102.865 
_cell_angle_gamma  90.000 
 
_shelx_F_squared_multiplier     1.000 
 
loop_ 
 _refln_index_h 
 _refln_index_k 
 _refln_index_l 
 _refln_F_squared_calc 
 _refln_F_squared_meas 
 _refln_F_squared_sigma 
 _refln_observed_status 
   2   0   0      498.73      475.26     12.72 o 
   4   0   0     1032.49     1232.47     33.12 o 
   6   0   0   243832.80   235366.88   3592.10 o 
   8   0   0      257.69      323.41     25.45 o 
  10   0   0     9896.44    10274.58    302.20 o 
  12   0   0    42415.19    43266.47    700.22 o 
  14   0   0      227.26      243.88     63.62 o 
  16   0   0       23.11       10.60     53.02 o 
  18   0   0     4402.76     4071.75    222.67 o 
   1   1   0     2856.30     2940.85     44.37 o 
   3   1   0     2326.77     2521.80    148.45 o 
   5   1   0        7.69       23.38      9.32 o 
   7   1   0      440.45      485.95     35.20 o 
   9   1   0    17255.93    18169.82    220.15 o 
  11   1   0     1673.06     1823.99     50.56 o 
  13   1   0      824.79      790.37     46.33 o 
  15   1   0      131.26      121.94     41.24 o 
  17   1   0        2.41      -23.86     37.49 o 
   0   2   0   111482.90   113205.17   1933.62 o 
   2   2   0     1764.18     1797.93     26.08 o 
   4   2   0    19888.44    21030.97    235.01 o 
   6   2   0   225438.97   225216.77   2452.65 o 
   8   2   0      235.71      240.23     20.24 o 
  10   2   0     1296.07     1242.15     40.94 o 
  12   2   0    22283.95    22947.56    281.23 o 
  14   2   0      137.75      107.44     60.97 o 
  16   2   0     1048.25     1087.96     85.98 o 
  18   2   0     5533.84     5428.40    187.33 o 
   1   3   0     3164.86     3317.34     34.80 o 
   3   3   0   427976.81   387948.84   4182.72 o 
   5   3   0    17009.76    17692.72    476.52 o 
   7   3   0      974.77     1006.68     30.05 o 
   9   3   0    43492.48    45775.05    512.64 o 
  11   3   0      116.74      167.27     21.51 o 
  13   3   0      198.86      204.57     30.98 o 
  15   3   0     3693.51     3671.34    151.10 o 
  17   3   0      791.71      809.13    124.59 o 
   0   4   0    34428.89    35771.68    457.84 o 
   2   4   0    35603.76    36229.81    325.89 o 
   4   4   0    47099.76    47483.47    466.61 o 
   6   4   0    11100.71    11970.99    229.85 o 
   8   4   0     4087.45     4241.71     71.28 o 
  10   4   0    12026.35    12292.72    165.04 o 
  12   4   0     5192.59     5431.76     94.78 o 
  14   4   0     1195.80     1170.06     72.46 o 
  16   4   0     1423.02     1545.36     91.79 o 
   1   5   0     1934.75     2100.55     33.75 o 
   3   5   0   324264.91   315532.06   4454.21 o 
   5   5   0     1840.23     1920.02     50.98 o 
   7   5   0     2796.68     2875.86     50.28 o 
   9   5   0    64665.55    66452.53    734.75 o 
  11   5   0     3559.39     3912.84     76.25 o 
  13   5   0       12.05      -19.09     27.99 o 
  15   5   0    11682.27    11708.43    273.36 o 
  17   5   0      612.31      690.82     76.24 o 
   0   6   0    22291.54    22357.75    255.29 o 
   2   6   0    56639.19    57118.82    696.37 o 
   4   6   0    30819.70    31086.43    315.00 o 
   6   6   0    16643.00    16888.53    186.95 o 
   8   6   0    19268.59    19288.53    215.23 o 
  10   6   0    10899.89    10821.63    208.43 o 
  12   6   0      229.11      293.68     25.73 o 
  14   6   0     3670.64     3697.28    111.68 o 
  16   6   0      951.38      792.45     63.07 o 
   1   7   0    18272.41    17872.86    178.42 o 
   3   7   0    57896.88    58467.05    649.64 o 
   5   7   0     1339.36     1485.23     33.12 o 
   7   7   0    18023.06    18001.01    202.51 o 
   9   7   0    30109.27    30105.52    323.34 o 
  11   7   0     1192.73     1179.71     40.06 o 
  13   7   0     3420.98     3544.59     83.77 o 
  15   7   0     4650.88     4917.50    164.82 o 
   0   8   0   127402.61   127067.44   1598.46 o 
   2   8   0    29670.08    30284.83    365.02 o 
   4   8   0    11123.96    11076.71    116.32 o 
   6   8   0    31223.99    31987.22    335.63 o 
   8   8   0    23422.16    24029.78    265.53 o 
  10   8   0     3155.55     3241.13     65.39 o 
  12   8   0     7073.94     6999.86    209.05 o 
  14   8   0     4240.01     4268.38    149.82 o 
  16   8   0     3254.64     3386.41    144.30 o 
   1   9   0    65198.21    65310.95    735.53 o 
   3   9   0      725.06      741.87     43.57 o 
   5   9   0    17289.27    17222.82    225.26 o 
   7   9   0    18665.43    18749.66    245.71 o 
   9   9   0     2119.76     2286.92     63.98 o 
  11   9   0     8798.43     8878.00    163.76 o 
  13   9   0     3788.15     3584.32    126.14 o 
  15   9   0     1949.39     1950.54    143.15 o 
   2  10   0     8548.00     8871.71    154.51 o 
   4  10   0      138.52      152.58     25.08 o 
   6  10   0    27065.68    27811.98    394.10 o 
   8  10   0    14916.05    14977.78    211.25 o 
  10  10   0      254.73      229.74     30.19 o 
  12  10   0     3667.02     3803.48    216.94 o 
  14  10   0    10190.63    10606.28    376.42 o 
   1  11   0    18556.61    17233.66    293.00 o 
   3  11   0     6277.04     6097.67    130.58 o 
   5  11   0    47679.16    46935.76    549.78 o 
   7  11   0    15959.61    15071.65    213.90 o 
   9  11   0     1182.98     1165.50     51.58 o 
  11  11   0     8836.90     8718.61    151.89 o 
  13  11   0     3778.99     3680.64    115.10 o 
   0  12   0     2653.30     2765.28    349.92 o 
   2  12   0     4251.73     4406.13    111.10 o 
   4  12   0     6293.42     6069.25    135.54 o 
   6  12   0     1454.65     1473.39     64.98 o 
   8  12   0      172.46      156.93     32.73 o 
  10  12   0      996.59     1041.35     71.96 o 
  12  12   0     1796.20     2012.66    154.18 o 
   1  13   0    21151.20    20581.21    324.46 o 
   3  13   0     8126.31     7881.54    163.17 o 
   5  13   0    27477.82    27182.62    409.05 o 
   7  13   0     1454.36     1471.95     73.27 o 
   9  13   0     1576.82     1497.84     69.98 o 
  11  13   0    20136.29    20722.23    423.18 o 
   0  14   0     1258.36     1242.62     76.24 o 
   2  14   0     8987.89     8784.21    178.32 o 
   4  14   0     7787.20     7536.02    163.00 o 
   6  14   0      312.80      322.87     43.40 o 
   8  14   0     7091.63     7002.32    158.99 o 
  10  14   0     1224.92     1090.10     70.27 o 
   1  15   0     1826.86     1873.79     78.28 o 
   3  15   0      589.52      557.77     51.54 o 
   5  15   0     5810.48     5834.67    145.63 o 
   7  15   0     1207.61     1218.53     70.27 o 
   0  16   0     2760.13     2528.94    169.66 o 
   2  16   0    17044.49    16771.32    294.83 o 
   4  16   0     1925.40     1964.90     86.58 o 
   6  16   0     2400.11     2456.65     95.88 o 
   1  17   0      153.90      177.00     48.30 o 
 -17   1   1    14610.90    14777.64    469.21 o 
 -15   1   1       60.36      -19.96     31.70 o 
 -13   1   1      570.55      619.14     34.15 o 
 -11   1   1    21395.64    22129.88    269.98 o 
  -9   1   1      197.00      215.28     18.27 o 
  -7   1   1       15.49       52.46     12.24 o 
  -5   1   1    51094.42    51297.67    766.64 o 
  -3   1   1     1303.66     1433.06     47.72 o 
  -1   1   1       15.56       32.80      5.04 o 
   1   1   1   410283.53   323148.28   3118.18 o 
   3   1   1      129.55      167.23     10.53 o 
   5   1   1      572.51      592.41     17.83 o 
   7   1   1   290470.78   283660.94   3065.17 o 
   9   1   1      241.10      247.73     17.43 o 
  11   1   1     6108.69     6278.36     96.76 o 
  13   1   1    63592.36    63815.66   1678.01 o 
  15   1   1        9.98      -43.59     34.46 o 
  17   1   1     2040.97     2220.86    280.99 o 
 -18   2   1       20.54      -34.46     37.49 o 
 -16   2   1     1900.77     1917.91     99.29 o 
 -14   2   1     2258.14     2318.95     99.48 o 
 -12   2   1      674.96      662.91     34.63 o 
 -10   2   1      476.35      601.06     33.39 o 
  -8   2   1     5482.74     5989.69     92.59 o 
  -6   2   1     2008.82     2208.43     47.71 o 
  -4   2   1     2172.65     2221.08     54.26 o 
  -2   2   1   122708.47   119201.01   1300.64 o 
   0   2   1     1821.87     2072.22     22.40 o 
   2   2   1     3661.33     3897.68     50.71 o 
   4   2   1   145592.69   147116.50   2666.29 o 
   6   2   1    13249.28    13931.57    195.85 o 
   8   2   1     2710.45     2840.40     57.13 o 
  10   2   1    90508.84    93165.59   1151.18 o 
  12   2   1     3127.25     3201.37    112.28 o 
  14   2   1     1099.98     1013.35     78.46 o 
  16   2   1     8118.54     8093.96    278.34 o 
 -17   3   1     5053.66     5261.32    170.54 o 
 -15   3   1     1670.87     1654.00     88.04 o 
 -13   3   1      562.28      517.93     39.79 o 
 -11   3   1     6383.01     6434.84    155.01 o 
  -9   3   1     2725.09     2844.15     57.27 o 
  -7   3   1      219.76      209.74     20.24 o 
  -5   3   1    84589.78    89815.05   1330.86 o 
  -3   3   1    15443.47    15263.29    176.24 o 
  -1   3   1     1879.67     1818.04     30.05 o 
   1   3   1   102285.41   100087.20    888.24 o 
   3   3   1    20313.73    20748.76    192.76 o 
   5   3   1    11660.58    12344.34    148.65 o 
   7   3   1    87783.50    91132.09    980.84 o 
   9   3   1     2504.74     2445.29     55.09 o 
  11   3   1     2708.98     2783.97     60.06 o 
  13   3   1    31018.05    30848.52    558.44 o 
  15   3   1      215.05      210.32     48.74 o 
  17   3   1     1803.48     1648.30    103.04 o 
 -16   4   1     4020.57     4024.17    142.31 o 
 -14   4   1    11549.23    12184.24    210.25 o 
 -12   4   1     4115.93     4027.04     80.20 o 
 -10   4   1     3129.06     3322.04     66.45 o 
  -8   4   1    16424.89    16738.82    207.25 o 
  -6   4   1       12.03       36.73     13.66 o 
  -4   4   1     7874.40     8280.77    126.50 o 
  -2   4   1    77060.23    76724.02    747.88 o 
   0   4   1     5811.63     5651.21     77.95 o 
   2   4   1    17516.67    18153.62    188.00 o 
   4   4   1   368706.31   353630.19   4406.07 o 
   6   4   1     6391.44     6423.26    106.31 o 
   8   4   1        0.52       13.42      8.86 o 
  10   4   1    89642.57    91577.30    998.43 o 
  12   4   1     2632.64     2724.02    130.96 o 
  14   4   1     2547.25     2569.38    108.52 o 
  16   4   1    18874.78    18748.77    455.95 o 
 -17   5   1       65.19       70.54     42.99 o 
 -15   5   1       72.43       93.16     38.17 o 
 -13   5   1     1055.26     1068.47     45.03 o 
 -11   5   1     3501.27     3559.84     73.09 o 
  -9   5   1     3256.58     3263.57     64.74 o 
  -7   5   1     3883.17     4055.69     87.24 o 
  -5   5   1       24.38       26.92     14.04 o 
  -3   5   1    27068.39    28043.14    283.90 o 
  -1   5   1     3161.19     3107.34     41.22 o 
   1   5   1       61.09      239.20     26.51 o 
   3   5   1    53097.16    55305.30    612.45 o 
   5   5   1    20165.35    20441.35    245.39 o 
   7   5   1     2167.64     2469.10     51.81 o 
   9   5   1    20319.78    20832.05    254.27 o 
  11   5   1    18148.26    18188.37    275.49 o 
  13   5   1      146.00      181.17     41.24 o 
  15   5   1     4762.45     4764.29    156.92 o 
  17   5   1     3591.81     3345.41    196.16 o 
 -16   6   1        1.11      -47.55     31.70 o 
 -14   6   1    11559.05    11614.68    206.40 o 
 -12   6   1      150.88      156.64     21.48 o 
 -10   6   1     1494.52     1668.62     43.74 o 
  -8   6   1    25960.79    26888.24    286.56 o 
  -6   6   1      648.25      688.30     29.57 o 
  -4   6   1     2695.45     2744.84     63.07 o 
  -2   6   1   102990.45   105579.14   1033.36 o 
   0   6   1     7325.95     7541.07     83.98 o 
   2   6   1      888.12      988.17     39.56 o 
   4   6   1   101832.88   103317.00   1003.75 o 
   6   6   1     1410.65     1460.05     35.87 o 
   8   6   1     4366.15     4442.66     71.50 o 
  10   6   1    67473.47    70116.51    705.22 o 
  12   6   1      677.16      678.98     45.15 o 
  14   6   1     3245.91     3300.59    101.82 o 
  16   6   1    13291.30    13610.78    324.13 o 
 -15   7   1     2124.07     2196.94    106.79 o 
 -13   7   1    11728.31    12265.75    162.96 o 
 -11   7   1       12.45        6.39     14.24 o 
  -9   7   1     7127.94     7110.96    130.29 o 
  -7   7   1    10965.16    11454.25    139.54 o 
  -5   7   1     3341.23     3651.96     78.05 o 
  -3   7   1    21413.80    22185.91    245.66 o 
  -1   7   1    59351.66    60593.49    548.27 o 
   1   7   1    51773.46    52531.22    586.74 o 
   3   7   1    32275.77    32757.21    440.38 o 
   5   7   1    29381.40    29896.85    312.06 o 
   7   7   1    56378.56    56260.04    566.29 o 
   9   7   1    30241.91    30604.63    329.59 o 
  11   7   1     7419.88     7527.36    127.81 o 
  13   7   1    12288.12    11693.03    320.76 o 
  15   7   1     6514.03     6297.68    196.58 o 
 -16   8   1      191.63      149.97     82.18 o 
 -14   8   1     1933.58     2063.34     81.45 o 
 -12   8   1      423.14      378.81     34.31 o 
 -10   8   1        3.24        6.21     15.89 o 
  -8   8   1     8963.52     9283.87    122.56 o 
  -6   8   1     4081.31     4020.97    102.54 o 
  -4   8   1       41.36       47.67     12.72 o 
  -2   8   1    20253.78    20602.32    221.77 o 
   0   8   1    25709.03    25564.15    297.34 o 
   2   8   1     4220.04     4169.34     75.81 o 
   4   8   1    15275.39    15345.29    202.02 o 
   6   8   1    21037.53    21224.75    234.51 o 
   8   8   1    13619.60    13739.03    167.27 o 
  10   8   1    12960.60    12759.80    202.79 o 
  12   8   1     6155.28     5893.72    199.51 o 
  14   8   1     6402.32     5986.01    187.33 o 
 -15   9   1     7097.65     7018.15    204.29 o 
 -13   9   1     3265.23     3518.05    104.97 o 
 -11   9   1     8703.53     8762.42    144.90 o 
  -9   9   1     7196.20     6911.85    119.89 o 
  -7   9   1    25824.79    26118.76    323.97 o 
  -5   9   1     8623.21     8727.38    131.03 o 
  -3   9   1      581.75      557.66     26.08 o 
  -1   9   1    32121.39    33295.10    313.08 o 
   1   9   1    45759.86    46753.83    533.76 o 
   3   9   1     5142.09     5210.20    100.25 o 
   5   9   1    10189.80    10311.92    152.34 o 
   7   9   1    35821.11    36584.96    435.52 o 
   9   9   1    13642.62    13418.75    192.87 o 
  11   9   1       11.18       17.55     42.88 o 
  13   9   1    10097.93    10213.34    256.78 o 
  15   9   1     8073.01     8067.81    232.43 o 
 -14  10   1       39.74       11.66     34.60 o 
 -12  10   1     1808.64     1837.49     63.06 o 
 -10  10   1     5804.61     5488.50    107.90 o 
  -8  10   1      863.85      860.46     45.56 o 
  -6  10   1    11928.33    11816.56    210.44 o 
  -4  10   1     8695.23     8818.35    135.92 o 
  -2  10   1      827.56      811.89     35.80 o 
   0  10   1    38026.82    38395.71    466.03 o 
   2  10   1    27766.88    27293.40    389.61 o 
   4  10   1     1640.41     1689.25     52.92 o 
   6  10   1    32952.41    33607.23    407.22 o 
   8  10   1    21971.48    21403.30    280.45 o 
  10  10   1     2673.40     2566.85     70.89 o 
  12  10   1    13295.28    13772.61    316.47 o 
  14  10   1     7294.40     7456.87    223.04 o 
 -13  11   1     2845.18     2813.12    110.72 o 
 -11  11   1     1252.56     1344.21     57.63 o 
  -9  11   1     1375.82     1416.91     54.10 o 
  -7  11   1     8119.36     8018.95    135.16 o 
  -5  11   1     9041.83     9294.17    172.31 o 
  -3  11   1      153.55      152.59     30.30 o 
  -1  11   1     3317.57     3337.90     76.53 o 
   1  11   1     8620.32     8614.61    163.53 o 
   3  11   1      225.05      275.46     29.57 o 
   5  11   1      298.83      235.76     31.08 o 
   7  11   1    10562.92    10369.17    162.88 o 
   9  11   1      231.13      225.46     31.64 o 
  11  11   1      751.55      733.04     64.06 o 
  13  11   1     4234.67     4157.28    157.32 o 
 -12  12   1     8741.80     8986.05    184.19 o 
 -10  12   1     9012.20     9576.14    188.64 o 
  -8  12   1     1513.00     1474.59     67.20 o 
  -6  12   1     7878.46     7421.56    152.99 o 
  -4  12   1    49870.98    49061.05    668.17 o 
  -2  12   1     2791.81     2838.48     86.24 o 
   0  12   1     4424.02     4368.60     93.08 o 
   2  12   1    39572.13    38433.50    538.52 o 
   4  12   1    11178.64    11012.53    198.92 o 
   6  12   1    26212.18    25508.05    405.19 o 
   8  12   1     9167.49     9061.92    177.06 o 
  10  12   1     3793.34     4047.06     96.72 o 
  12  12   1    20191.48    20308.22    341.32 o 
 -11  13   1       12.34       66.90     69.50 o 
  -9  13   1        1.82       33.57     28.80 o 
  -7  13   1       41.34       37.11     28.46 o 
  -5  13   1       37.14       46.84     27.21 o 
  -3  13   1     2350.52     2230.02     78.28 o 
  -1  13   1      102.04       98.54     23.86 o 
   1  13   1        0.40       15.48     26.40 o 
   3  13   1    10009.24     9569.96    247.50 o 
   5  13   1     5553.80     5381.83    129.56 o 
   7  13   1        0.07       -5.73     25.64 o 
   9  13   1     2499.65     2690.87     91.42 o 
  11  13   1     2294.91     2431.45    118.05 o 
 -10  14   1    13092.41    13299.05    247.82 o 
  -8  14   1      957.07     1001.01     64.98 o 
  -6  14   1     2640.99     2537.74     89.55 o 
  -4  14   1    16720.44    17014.96    389.02 o 
  -2  14   1     2804.84     2613.47     88.44 o 
   0  14   1     4718.83     4283.60    116.24 o 
   2  14   1    17161.61    16835.78    283.64 o 
   4  14   1     2877.56     2810.87     94.79 o 
   6  14   1     3506.59     3429.64    104.97 o 
   8  14   1     3795.16     3658.14    109.93 o 
  10  14   1     1450.10     1548.80    124.59 o 
  -7  15   1     4131.49     4035.37    118.02 o 
  -5  15   1     1881.31     1883.73     80.34 o 
  -3  15   1     2275.23     2290.23     86.58 o 
  -1  15   1    18215.15    16438.08    348.65 o 
   1  15   1     2519.00     2440.20     89.65 o 
   3  15   1     5428.62     5515.40    180.83 o 
   5  15   1     6625.94     6469.49    154.05 o 
   7  15   1     2101.63     2218.07     88.44 o 
  -6  16   1     2638.41     2930.18    102.67 o 
  -4  16   1     5485.39     5535.15    143.39 o 
  -2  16   1      306.37      377.44     65.22 o 
   0  16   1      632.76      729.47     73.03 o 
   2  16   1     1532.49     1474.37     75.21 o 
   4  16   1        5.66       40.37     28.09 o 
   6  16   1      499.89      533.48     54.02 o 
  -1  17   1    15671.89    15693.99    354.26 o 
   1  17   1     2841.04     2911.41    105.90 o 
 -18   0   2     2204.73     2438.81    164.35 o 
 -16   0   2    52077.79    52884.98   1288.33 o 
 -14   0   2     1408.75     1652.35     72.46 o 
 -12   0   2     5279.76     5577.93    135.87 o 
 -10   0   2    84547.84    88418.12   1364.78 o 
  -8   0   2     4611.17     5132.10    153.75 o 
  -6   0   2     2921.58     2857.64     95.43 o 
  -4   0   2      193.17      243.88     26.51 o 
  -2   0   2     4406.52     4384.67    286.29 o 
   0   0   2      697.79      808.76     19.23 o 
   2   0   2    41328.39    37501.82    571.78 o 
   4   0   2      198.78      174.96     37.11 o 
   6   0   2     2672.73     2829.35     62.62 o 
   8   0   2   194364.45   197244.61   2999.45 o 
  10   0   2     7902.51     7820.60    153.81 o 
  12   0   2      252.05      307.50     68.92 o 
  14   0   2    58795.73    60212.01   1447.38 o 
  16   0   2      733.48      694.53    106.04 o 
 -17   1   2       81.43      148.25     58.32 o 
 -15   1   2     1646.97     1705.55     56.64 o 
 -13   1   2     9314.02     9375.72    141.44 o 
 -11   1   2       20.40       23.26     12.85 o 
  -9   1   2     5826.78     6086.45    127.46 o 
  -7   1   2      113.89       82.84     16.56 o 
  -5   1   2    16811.21    17860.85    286.77 o 
  -3   1   2     1269.27     1188.75     37.49 o 
  -1   1   2    93156.63    97219.01    757.63 o 
   1   1   2      325.33      362.53     24.06 o 
   3   1   2      221.11      248.48     18.41 o 
   5   1   2      479.31      650.47     22.67 o 
   7   1   2      975.58     1040.32     25.58 o 
   9   1   2     2148.04     2358.96     45.63 o 
  11   1   2    18817.16    18651.33    361.75 o 
  13   1   2      132.60      174.96     46.75 o 
  15   1   2      341.23      365.13     61.77 o 
  17   1   2     3980.30     3883.02    155.55 o 
 -18   2   2      875.14      987.63    119.29 o 
 -16   2   2    30670.00    31975.44    592.29 o 
 -14   2   2     1505.84     1634.83     51.72 o 
 -12   2   2       70.13       56.79     22.19 o 
 -10   2   2    37219.00    39612.68    622.32 o 
  -8   2   2     1206.76     1266.33     39.79 o 
  -6   2   2     4587.23     5243.43    153.75 o 
  -4   2   2    78203.47    78539.19   1165.91 o 
  -2   2   2       73.64       68.18     10.16 o 
   0   2   2      729.09      809.95     22.81 o 
   2   2   2    56471.00    57173.48    508.69 o 
   4   2   2      386.63      413.16     18.73 o 
   6   2   2      416.31      436.48     19.01 o 
   8   2   2    57803.64    58236.23    722.75 o 
  10   2   2     1890.39     1942.22     48.22 o 
  12   2   2     3027.53     3024.70    112.28 o 
  14   2   2    51161.36    49160.58    854.73 o 
  16   2   2       46.98        4.38     42.99 o 
 -17   3   2      115.55      209.42     50.37 o 
 -15   3   2     9623.24     9797.23    154.48 o 
 -13   3   2    40394.52    41107.37    480.93 o 
 -11   3   2      135.11      131.35     19.12 o 
  -9   3   2     4406.09     4526.20     89.55 o 
  -7   3   2    26107.61    27624.88    442.37 o 
  -5   3   2        4.91       10.60      9.48 o 
  -3   3   2     2048.40     2053.87     50.51 o 
  -1   3   2      319.76      188.71      9.33 o 
   1   3   2     8615.21     8650.95     87.48 o 
   5   3   2    96549.65    98348.19   1055.04 o 
   7   3   2     9615.39     9574.33    123.62 o 
   9   3   2     3508.75     3616.50     69.37 o 
  11   3   2    58971.41    58684.96   1248.56 o 
  13   3   2     9339.79     9025.58    222.85 o 
  15   3   2       73.15       49.33     42.99 o 
  17   3   2    21215.17    21696.34    458.95 o 
 -18   4   2     3442.21     4177.78    217.37 o 
 -16   4   2     3821.52     3884.52    136.49 o 
 -14   4   2      452.01      521.50     36.54 o 
 -12   4   2     4490.08     4403.02    117.08 o 
 -10   4   2     7515.34     7607.54    133.37 o 
  -8   4   2     2858.59     3270.85    108.80 o 
  -6   4   2    10402.93    11149.41    166.29 o 
  -4   4   2    14236.53    13960.32    195.90 o 
  -2   4   2        7.39       23.92     17.24 o 
   0   4   2     1158.17     1316.62     24.00 o 
   2   4   2    35187.05    37822.09    372.98 o 
   4   4   2    14884.16    15809.94    189.06 o 
   6   4   2     2108.39     2204.72     41.38 o 
   8   4   2     6179.30     6644.24     97.90 o 
  10   4   2     4504.61     4765.91    100.47 o 
  12   4   2     3558.36     3668.32    123.54 o 
  14   4   2     1913.62     2026.50    185.56 o 
  16   4   2     2649.27     2555.62    259.79 o 
 -17   5   2     2192.87     2313.69    110.16 o 
 -15   5   2     2987.68     3067.24     91.81 o 
 -13   5   2    35355.43    36621.56    437.36 o 
 -11   5   2     1085.43     1064.91     40.00 o 
  -9   5   2     3145.76     3451.70     79.47 o 
  -7   5   2    44282.02    47040.71    529.04 o 
  -5   5   2     2174.40     2201.70     53.66 o 
  -3   5   2     3484.03     3673.18     77.26 o 
  -1   5   2     8486.42     7929.53     98.57 o 
   1   5   2       24.53       10.12      4.81 o 
   3   5   2     2363.39     2202.66     88.12 o 
   5   5   2    65318.32    67004.86    746.01 o 
   7   5   2      636.55      664.30     33.16 o 
   9   5   2     1928.97     1863.57     53.78 o 
  11   5   2    64273.18    64162.05    840.89 o 
  13   5   2      831.78      797.93     92.78 o 
  15   5   2      219.66      258.98     52.08 o 
 -16   6   2     6872.26     7169.27    198.27 o 
 -14   6   2     4311.22     4440.22     84.10 o 
 -12   6   2    16949.20    17674.40    211.67 o 
 -10   6   2     1277.83     1361.75     45.56 o 
  -8   6   2     3421.00     3401.38     69.56 o 
  -6   6   2    13277.20    13981.46    201.47 o 
  -4   6   2      168.11      230.08     22.99 o 
  -2   6   2    16368.14    16493.69    200.47 o 
   0   6   2    18941.12    18750.15    218.33 o 
   2   6   2     5949.36     6913.36     81.18 o 
   4   6   2    18041.16    18755.02    204.36 o 
   6   6   2    11525.92    11823.81    140.50 o 
   8   6   2     6115.41     6832.97    238.48 o 
  10   6   2    20219.45    20381.37    266.09 o 
  12   6   2     4981.47     5066.82    171.59 o 
  14   6   2     7776.47     7470.52    166.06 o 
  16   6   2     7739.90     7477.77    222.85 o 
 -17   7   2       38.35       56.99     44.52 o 
 -15   7   2     2012.98     2084.13     68.68 o 
 -13   7   2    16493.24    16759.53    207.73 o 
 -11   7   2       65.10       69.49     21.15 o 
  -9   7   2      577.04      522.74     33.59 o 
  -7   7   2    12963.28    13338.18    178.92 o 
  -5   7   2      919.63      887.92     32.74 o 
  -3   7   2     1998.33     2223.07     70.88 o 
  -1   7   2    62698.52    64341.88    575.85 o 
   1   7   2     1506.01     1609.45     46.02 o 
   3   7   2     5751.19     5844.40     78.43 o 
   5   7   2    21465.24    22132.45    240.31 o 
   7   7   2     5939.35     5894.02     86.56 o 
   9   7   2      391.46      374.67     26.71 o 
  11   7   2    20000.55    20218.68    439.38 o 
  13   7   2     2957.10     2931.17    121.80 o 
  15   7   2     2829.91     2870.31    132.73 o 
 -16   8   2    11447.95    11922.51    288.59 o 
 -14   8   2     1742.30     1766.38     73.46 o 
 -12   8   2    17086.34    16965.56    208.88 o 
 -10   8   2    17366.50    17954.93    212.66 o 
  -8   8   2    15356.87    15664.19    209.39 o 
  -6   8   2     8289.00     8179.33    123.75 o 
  -4   8   2     4987.52     5212.71    104.69 o 
  -2   8   2    23296.83    23644.55    277.98 o 
   0   8   2    25700.58    26928.42    320.42 o 
   2   8   2     3595.59     3481.62     81.59 o 
   4   8   2     8842.67     8643.34    131.12 o 
   6   8   2    16516.28    16787.23    193.58 o 
   8   8   2    26164.23    26170.03    323.66 o 
  10   8   2    17214.04    16976.78    274.50 o 
  12   8   2     5058.46     4767.06    155.55 o 
  14   8   2    12922.92    13065.39    311.09 o 
 -15   9   2     6209.45     6723.30    156.99 o 
 -13   9   2      216.59      197.82     31.09 o 
 -11   9   2     1799.00     1798.24     58.78 o 
  -9   9   2     9072.88     9326.00    147.03 o 
  -7   9   2     7652.54     7802.51    125.74 o 
  -5   9   2      294.06      298.11     36.73 o 
  -3   9   2     4139.18     4422.43    118.90 o 
  -1   9   2     1615.51     1548.39     92.75 o 
   1   9   2     3925.47     4410.06    308.43 o 
   3   9   2     2798.19     2853.13     66.27 o 
   5   9   2     1825.93     1986.46     82.92 o 
   7   9   2    14127.79    13992.48    196.93 o 
   9   9   2     6114.84     6243.27    112.21 o 
  11   9   2      195.92      270.36     59.98 o 
  13   9   2     6265.74     6205.76    191.19 o 
 -14  10   2     2806.90     2699.41     96.90 o 
 -12  10   2      254.07      319.71     34.91 o 
 -10  10   2     6699.89     6800.65    123.16 o 
  -8  10   2    13868.40    13468.33    195.90 o 
  -6  10   2    15525.83    15936.46    215.89 o 
  -4  10   2     6172.17     5884.68    192.51 o 
  -2  10   2     1778.45      980.82     79.53 o 
   0  10   2    15258.83    15152.87    264.64 o 
   2  10   2    11743.87    11527.41    166.00 o 
   4  10   2     2915.78     2984.59     72.80 o 
   6  10   2    19089.63    18962.70    255.31 o 
   8  10   2    13721.98    13381.13    202.79 o 
  10  10   2       95.43      138.14     32.93 o 
  12  10   2      585.14      480.02     66.27 o 
 -13  11   2     3306.41     3301.99     89.13 o 
 -11  11   2     7379.17     7830.89    141.07 o 
  -9  11   2     9626.70     9784.83    158.96 o 
  -7  11   2     3747.28     3880.38     85.09 o 
  -5  11   2    18568.00    18029.90    282.58 o 
  -3  11   2    12328.60    12423.75    209.94 o 
  -1  11   2      316.37      369.01     31.94 o 
   1  11   2    14171.81    14055.32    232.59 o 
   3  11   2    22100.76    21865.70    282.68 o 
   5  11   2     2727.65     2831.11     73.53 o 
   7  11   2    11276.10    10837.11    169.24 o 
   9  11   2    11842.38    12106.41    187.55 o 
  11  11   2     1712.24     1822.82     80.08 o 
  13  11   2    16105.48    16305.13    373.00 o 
 -12  12   2       31.33       18.96     28.80 o 
 -10  12   2     1434.35     1547.20     97.26 o 
  -8  12   2     1152.94     1143.64     69.62 o 
  -6  12   2       14.42       56.67     35.38 o 
  -4  12   2     2641.88     2646.11     83.16 o 
  -2  12   2     6632.44     6212.32    115.72 o 
   0  12   2     6932.70     6781.61    144.86 o 
   2  12   2     1371.45     1374.98     63.21 o 
   4  12   2      887.61     1264.31    163.04 o 
   6  12   2      449.30      518.54     45.71 o 
   8  12   2      137.77      161.98     30.45 o 
  10  12   2      527.73      543.43     74.35 o 
  12  12   2       34.09        2.65     52.48 o 
 -11  13   2    13162.64    12856.63    238.60 o 
  -9  13   2     7966.07     7668.00    166.18 o 
  -7  13   2     1953.82     1994.37     77.38 o 
  -5  13   2    16545.81    16036.14    270.34 o 
  -3  13   2    16527.06    15920.27    266.20 o 
  -1  13   2     2418.13     2186.93     79.47 o 
   1  13   2     5855.28     5771.50    134.61 o 
   3  13   2    28140.31    27086.88    406.95 o 
   5  13   2     3566.42     3481.78    119.06 o 
   7  13   2     5814.07     5707.48    134.40 o 
   9  13   2    10435.44    10686.12    275.69 o 
  11  13   2     5435.68     5603.89    181.10 o 
 -10  14   2     1663.94     1727.56     79.47 o 
  -8  14   2      433.78      478.74     49.12 o 
  -6  14   2      807.32      990.52     63.81 o 
  -4  14   2     1810.60     1827.95     74.31 o 
  -2  14   2     1404.59     1436.17     66.90 o 
   0  14   2     1917.37     2065.17     79.47 o 
   2  14   2     1571.40     1526.37     70.40 o 
   4  14   2      548.91      562.71     49.94 o 
   6  14   2     2440.69     2524.60     89.55 o 
   8  14   2      552.57      633.72     55.35 o 
  -9  15   2     3282.82     3214.76    107.05 o 
  -7  15   2      569.48      594.71     54.93 o 
  -5  15   2     7278.73     7038.24    160.89 o 
  -3  15   2    12104.87    11895.58    225.26 o 
  -1  15   2      110.91       79.19     33.82 o 
   1  15   2     5774.49     5487.52    161.25 o 
   3  15   2     9105.74     8979.47    187.67 o 
   5  15   2      335.23      352.86     45.71 o 
   7  15   2      573.55      530.21     53.00 o 
  -6  16   2     1778.21     1837.23     83.16 o 
  -4  16   2     4128.77     3980.22    117.92 o 
  -2  16   2     3246.40     3220.22    136.80 o 
   0  16   2     9838.68     9555.30    201.98 o 
   2  16   2     3311.27     3609.18    134.02 o 
   4  16   2     1014.80      897.55     66.27 o 
 -17   1   3     1067.18     1061.58     82.22 o 
 -15   1   3    70273.16    71947.60    813.12 o 
 -13   1   3     8444.78     8374.11    132.39 o 
 -11   1   3     4401.11     4508.22    140.50 o 
  -9   1   3   201809.59   205218.00   3038.35 o 
  -7   1   3      763.31      910.19     41.24 o 
  -5   1   3     2657.96     2596.43    116.64 o 
  -3   1   3   221634.14   206962.98   4350.09 o 
  -1   1   3      953.54     1028.06     20.08 o 
   1   1   3      325.68      348.73     20.32 o 
   3   1   3    30368.89    30661.37    337.56 o 
   5   1   3       91.36      112.46     10.00 o 
   7   1   3       28.43       40.40     10.77 o 
   9   1   3    35451.51    34752.14    599.79 o 
  11   1   3      405.93      365.70     58.32 o 
  13   1   3      166.40      137.15     42.99 o 
  15   1   3    23493.61    22291.13    455.48 o 
 -18   2   3    11724.08    12161.92    294.27 o 
 -16   2   3        1.22        0.61     20.96 o 
 -14   2   3     6451.92     6371.16    112.80 o 
 -12   2   3    59494.32    61482.08    792.83 o 
 -10   2   3      205.50      221.59     29.99 o 
  -8   2   3    11513.96    12137.22    179.56 o 
  -6   2   3    44540.82    46023.30    706.66 o 
  -4   2   3       54.40        2.65      3.75 o 
  -2   2   3    10363.44    10891.46    118.04 o 
   0   2   3     6430.94     6138.66     71.45 o 
   2   2   3      522.42      564.33     18.37 o 
   4   2   3     1210.00     1205.01     74.08 o 
   6   2   3      566.49      513.06     27.93 o 
   8   2   3     1312.50     1317.41     45.70 o 
  10   2   3        9.84       53.61     33.12 o 
  12   2   3     3646.41     3357.75    119.79 o 
  14   2   3     2587.12     2321.12    112.47 o 
  16   2   3      107.03       51.47     50.37 o 
 -17   3   3      341.08      293.52     48.30 o 
 -15   3   3    21554.49    22868.56    296.76 o 
 -13   3   3     3315.50     3667.62     79.34 o 
 -11   3   3     2758.27     3022.34     75.21 o 
  -9   3   3    51942.30    54060.70    836.01 o 
  -7   3   3    14001.60    15299.92    266.17 o 
  -5   3   3     6945.04     7181.39    142.46 o 
  -3   3   3    15585.80    15334.40    252.86 o 
  -1   3   3      141.68      146.10     10.18 o 
   1   3   3      230.99      215.55     20.13 o 
   3   3   3    33788.20    34697.08    348.97 o 
   5   3   3     1113.53     1119.30     39.79 o 
   7   3   3      219.79      272.61     15.97 o 
   9   3   3     1236.90     1382.92    172.31 o 
  11   3   3      229.38      212.07     44.52 o 
  13   3   3      577.72      644.70     67.48 o 
  15   3   3     7114.48     6838.71    202.34 o 
 -18   4   3    20846.66    21338.48    442.18 o 
 -16   4   3     3184.39     3145.77     93.36 o 
 -14   4   3     6691.63     6825.28    135.66 o 
 -12   4   3    92148.52    94536.85   1193.56 o 
 -10   4   3      160.19      198.57     26.81 o 
  -8   4   3    20102.65    20976.40    356.15 o 
  -6   4   3   204373.41   212198.02   2646.26 o 
  -4   4   3     2418.22     2676.49     64.89 o 
  -2   4   3        6.65        3.69      5.98 o 
   0   4   3    55835.75    56421.55    547.87 o 
   2   4   3     2276.98     2270.59     39.39 o 
   4   4   3     1709.46     1704.13     45.90 o 
   6   4   3    20253.03    20694.71    223.28 o 
   8   4   3      915.04      920.84     31.04 o 
  10   4   3     3644.33     3385.97    113.93 o 
  12   4   3    27978.30    26390.81    494.47 o 
  14   4   3     2131.32     1956.75    101.01 o 
  16   4   3      261.88      214.06     59.63 o 
 -17   5   3     7790.56     7878.47    213.29 o 
 -15   5   3      209.86      264.43     30.61 o 
 -13   5   3     9688.76     9527.98    148.21 o 
 -11   5   3    21891.04    22060.40    320.11 o 
  -9   5   3     1534.16     1445.45     43.03 o 
  -7   5   3     3772.36     3676.28     77.38 o 
  -5   5   3    42387.45    42679.94    550.77 o 
  -3   5   3     9214.96    10228.54    131.00 o 
  -1   5   3     7867.18     7729.07    113.26 o 
   1   5   3    28105.96    29095.59    330.29 o 
   3   5   3     1532.98     1331.13     56.69 o 
   5   5   3     4482.13     4711.16     76.84 o 
   7   5   3     1310.80     1355.89     39.51 o 
   9   5   3     6145.81     6127.58    106.58 o 
  11   5   3     7912.55     7765.12    194.51 o 
  13   5   3      534.59      438.26     57.30 o 
  15   5   3      283.42      231.86     55.86 o 
 -16   6   3     5819.46     5940.09    121.56 o 
 -14   6   3     1275.79     1255.59     45.73 o 
 -12   6   3    51021.60    52289.62    646.18 o 
 -10   6   3     2352.32     2616.27     63.54 o 
  -8   6   3     1794.39     1903.13     48.89 o 
  -6   6   3    85990.95    86428.42   1086.80 o 
  -4   6   3     2791.00     2689.06     74.70 o 
  -2   6   3     6786.23     7152.54     90.25 o 
   0   6   3    52553.64    52685.56    583.30 o 
   2   6   3     2083.14     2029.45     35.13 o 
   4   6   3     1031.95     1030.73     34.22 o 
   6   6   3    18126.89    19001.42    233.60 o 
   8   6   3     1681.09     1744.59     43.41 o 
  10   6   3     1867.97     1897.01     71.12 o 
  12   6   3     9897.35     9586.53    258.90 o 
  14   6   3       33.18       40.00     40.73 o 
 -17   7   3     8946.98     9330.40    331.36 o 
 -15   7   3    13795.10    14088.72    222.34 o 
 -13   7   3     2405.39     2363.31     59.16 o 
 -11   7   3    35759.07    35978.48    432.48 o 
  -9   7   3    29266.58    30433.09    367.08 o 
  -7   7   3    10414.25    10516.79    148.38 o 
  -5   7   3    27204.04    27422.24    390.76 o 
  -3   7   3    16748.87    17820.86    256.98 o 
  -1   7   3    13580.12    13580.42    172.91 o 
   1   7   3     5689.88     5643.90     78.22 o 
   3   7   3       42.86       68.72     10.79 o 
   5   7   3     7846.38     7943.31    115.84 o 
   7   7   3     9371.76     9469.29    124.39 o 
   9   7   3     2101.65     2213.09     62.55 o 
  11   7   3     4486.04     4076.14    140.55 o 
  13   7   3     3451.80     3207.12    133.05 o 
  15   7   3     4313.14     4037.79    161.07 o 
 -16   8   3     4444.48     4651.68    127.52 o 
 -14   8   3     9957.87     9837.76    163.45 o 
 -12   8   3     9453.24     9653.92    137.32 o 
 -10   8   3     6768.69     6870.59    118.48 o 
  -8   8   3    10085.61    10628.79    155.69 o 
  -6   8   3     6071.42     6323.63    102.19 o 
  -4   8   3     4208.89     2269.15     84.83 o 
  -2   8   3    28279.29    28896.43    345.14 o 
   0   8   3    17205.17    17767.05    432.54 o 
   2   8   3      188.24      228.06     27.55 o 
   4   8   3      248.46      327.04     22.88 o 
   6   8   3     7390.19     7467.46    142.36 o 
   8   8   3     2164.05     2339.57     61.85 o 
  10   8   3       80.45      123.92     32.55 o 
  12   8   3     1729.36     1860.38    121.94 o 
  14   8   3     2408.37     2316.74    121.80 o 
 -15   9   3     9886.63    10150.57    173.31 o 
 -13   9   3        2.19      -18.22     20.84 o 
 -11   9   3     9417.39     9513.93    153.04 o 
  -9   9   3    33953.62    34106.91    413.47 o 
  -7   9   3    15218.73    15483.67    209.29 o 
  -5   9   3     6333.42     6689.61    121.75 o 
  -1   9   3    30441.34    30244.18    661.93 o 
   1   9   3    15407.75    15286.50    232.47 o 
   3   9   3     7053.94     7161.02    134.61 o 
   5   9   3     9412.37     9284.26    143.39 o 
   7   9   3    14385.34    14070.96    198.21 o 
   9   9   3     7231.44     7165.98    150.07 o 
  11   9   3     3202.37     3199.95    129.30 o 
  13   9   3     6990.19     6983.32    209.84 o 
 -14  10   3    17552.74    18222.95    262.19 o 
 -12  10   3     2713.71     2879.06     78.10 o 
 -10  10   3     8915.23     8938.03    147.67 o 
  -8  10   3    41226.01    42126.50    500.31 o 
  -6  10   3        5.88        0.66     16.92 o 
  -4  10   3     6518.52     6234.69    261.00 o 
  -2  10   3    16773.12    16290.87    305.38 o 
   0  10   3        9.63       56.28     45.33 o 
   2  10   3     8002.43     7991.19    133.15 o 
   4  10   3     6311.73     6380.18    113.85 o 
   6  10   3      472.59      474.08     36.54 o 
   8  10   3     5415.56     5304.76    143.87 o 
  10  10   3     2417.29     2478.73     88.85 o 
  12  10   3       68.99       83.20     48.30 o 
 -13  11   3      293.47      346.63     43.51 o 
 -11  11   3        5.87      -17.98     21.35 o 
  -9  11   3     8325.53     8329.53    141.62 o 
  -7  11   3      877.10      888.97     52.94 o 
  -5  11   3      649.80      549.62     42.87 o 
  -3  11   3     5698.60     5949.95    108.93 o 
  -1  11   3     6412.79     6311.28    141.73 o 
   1  11   3     1572.89     1592.61     52.86 o 
   3  11   3     7227.74     7160.14    122.99 o 
   5  11   3     8456.99     8150.56    137.02 o 
   7  11   3     5075.10     4909.84    101.35 o 
   9  11   3     1184.47     1252.69     67.52 o 
  11  11   3      469.06      429.51     67.48 o 
 -12  12   3     2980.74     2908.77    121.45 o 
 -10  12   3     9463.54     9389.04    186.38 o 
  -8  12   3    15099.19    15440.05    260.86 o 
  -6  12   3    10106.76    10061.62    186.36 o 
  -4  12   3    31298.44    30601.13    443.82 o 
  -2  12   3     7084.99     6934.34    124.93 o 
   0  12   3     3008.45     2904.31     89.65 o 
   2  12   3    18851.99    18091.54    288.55 o 
   4  12   3    15820.14    14937.50    249.82 o 
   6  12   3     1396.44     1336.48     54.27 o 
   8  12   3     2301.21     2576.64     90.56 o 
  10  12   3     9912.18    10347.57    208.12 o 
 -11  13   3     4805.81     4710.65    157.32 o 
  -9  13   3       43.24       77.37     31.54 o 
  -7  13   3      888.40      855.12     58.82 o 
  -5  13   3     8139.91     7776.08    161.81 o 
  -3  13   3       99.10      108.74     27.85 o 
  -1  13   3       84.45       80.55     29.20 o 
   1  13   3      319.12      377.96     47.85 o 
   3  13   3       46.44       41.66     29.48 o 
   5  13   3      137.81       97.75     31.54 o 
   7  13   3       24.50       30.04     26.67 o 
   9  13   3       16.19       12.62     39.23 o 
 -10  14   3     4549.31     4605.92    206.77 o 
  -8  14   3     4073.42     4081.12    115.59 o 
  -6  14   3     3171.00     3199.70    100.33 o 
  -4  14   3    19090.52    18838.08    309.92 o 
  -2  14   3     9850.88     9522.89    192.84 o 
   0  14   3     1894.49     1853.89     76.40 o 
   2  14   3    16702.26    16167.00    277.38 o 
   4  14   3     7905.07     7460.71    162.00 o 
   6  14   3     1086.70     1256.08     69.87 o 
   8  14   3     8259.65     8179.93    224.56 o 
  -7  15   3     5909.78     6006.66    189.29 o 
  -5  15   3     3370.28     3635.63    109.57 o 
  -3  15   3     4809.18     4621.20    161.07 o 
  -1  15   3     6236.36     6067.65    148.95 o 
   1  15   3     2379.54     2336.26     90.77 o 
   3  15   3     2613.37     2466.29     90.77 o 
   5  15   3      699.30      653.84     57.64 o 
   7  15   3     2377.42     2413.39     91.42 o 
  -6  16   3       11.65       61.85     44.52 o 
  -4  16   3     2121.96     1973.62    150.88 o 
  -2  16   3      824.21      776.79     78.73 o 
   0  16   3       18.19       49.26     31.94 o 
   2  16   3     4173.98     3960.82    120.37 o 
   4  16   3     3463.85     3590.95    163.31 o 
 -18   0   4      293.37      302.20     74.22 o 
 -16   0   4        2.57        2.65     26.24 o 
 -14   0   4    57097.23    57393.57    930.33 o 
 -12   0   4     5002.74     5137.40    180.26 o 
 -10   0   4     5774.51     5810.72    185.56 o 
  -8   0   4   224934.20   222090.41   4723.86 o 
  -6   0   4      899.75      848.28     53.02 o 
  -4   0   4     8887.55     9177.33    233.28 o 
  -2   0   4   556800.31   513416.75  10715.54 o 
   0   0   4     3264.31     3518.32     60.79 o 
   2   0   4      335.69      344.91     19.69 o 
   4   0   4    42075.54    37737.88    890.69 o 
   6   0   4      495.19      503.67     68.92 o 
   8   0   4     3105.59     3297.69    153.75 o 
  10   0   4    20383.45    17994.15    503.67 o 
  12   0   4      175.58       58.32     58.32 o 
  14   0   4      112.68      116.64     68.92 o 
  16   0   4     5123.04     4755.67    249.18 o 
 -17   1   4      363.17      393.39     36.39 o 
 -15   1   4      338.98      312.67     32.24 o 
 -13   1   4     1114.57     1301.84     63.73 o 
 -11   1   4    13214.34    13713.07    254.93 o 
  -9   1   4     1062.12     1061.57     50.51 o 
  -7   1   4      553.37      467.95     35.47 o 
  -5   1   4    41088.09       26.51     10.60 o 
  -3   1   4       23.83       19.51      7.78 o 
  -1   1   4     6669.38     7364.11     82.82 o 
   1   1   4    52651.77    53772.39    729.32 o 
   3   1   4        0.53        9.16      9.18 o 
   5   1   4      889.80      948.22     61.77 o 
   7   1   4    15270.56    16419.44    316.77 o 
   9   1   4      932.78      988.88    140.50 o 
  11   1   4      360.99      291.60     50.51 o 
  13   1   4       77.44       34.46     41.24 o 
  15   1   4       55.22      -22.82     42.99 o 
 -18   2   4     2640.33     2520.81    114.30 o 
 -16   2   4       73.18      114.92     25.58 o 
 -14   2   4    24855.29    25149.79    364.67 o 
 -12   2   4    11447.78    11375.20    226.79 o 
 -10   2   4       57.45      100.27     45.06 o 
  -8   2   4   164501.88   166179.16   2457.40 o 
  -6   2   4    23061.32    23836.95    389.89 o 
  -4   2   4      490.76      569.64     25.39 o 
  -2   2   4   243924.67   240099.17   3039.65 o 
   0   2   4     2401.16     2448.95     42.29 o 
   2   2   4     3200.97     3217.87     52.12 o 
   4   2   4   156866.91   159162.22   2082.74 o 
   6   2   4      499.99      517.24     36.94 o 
   8   2   4      418.77      434.74     68.92 o 
  10   2   4     7371.31     7343.08    392.33 o 
  12   2   4      103.28      120.56     71.57 o 
  14   2   4      276.28      297.93     59.63 o 
  16   2   4     4221.12     3805.77    157.32 o 
 -17   3   4     6970.41     7136.18    132.80 o 
 -15   3   4       90.93       85.69     22.90 o 
 -13   3   4     3152.87     3062.58     83.41 o 
 -11   3   4    69127.42    70769.82   1089.05 o 
  -9   3   4      182.00      167.25     27.93 o 
  -7   3   4    31394.59    32898.61    528.60 o 
  -5   3   4   235109.41   205545.61  23547.74 o 
  -3   3   4      637.65      845.96     18.22 o 
  -1   3   4    13213.73    13695.04    163.48 o 
   1   3   4   122412.70   116944.19   3160.40 o 
   3   3   4     2106.02     2293.53     41.28 o 
   5   3   4     3746.80     3802.90     59.64 o 
   7   3   4    17442.01    16845.78    288.90 o 
   9   3   4        3.32        0.00     33.74 o 
  11   3   4      459.58      400.44     56.23 o 
  13   3   4     4906.65     4658.94    157.32 o 
  15   3   4     1054.07      939.88     89.97 o 
 -18   4   4     3596.63     3398.42    185.56 o 
 -16   4   4      909.39      947.89     50.16 o 
 -14   4   4     4837.84     5098.57    116.08 o 
 -12   4   4     7646.71     7687.33    144.74 o 
 -10   4   4     6033.21     6412.65    149.96 o 
  -8   4   4    13629.08    14128.42    294.25 o 
  -6   4   4    24661.07    25167.33    338.74 o 
  -4   4   4    25736.09    26159.87    300.17 o 
  -2   4   4     4704.49     4596.80     61.00 o 
   0   4   4    16580.88    17111.52    264.01 o 
   2   4   4    24526.25    24838.97    258.73 o 
   4   4   4    14162.73    14518.07    163.21 o 
   6   4   4      899.79      919.71     55.95 o 
   8   4   4     1530.75     1461.31     65.76 o 
  10   4   4    11182.69    10393.27    239.58 o 
  12   4   4     1038.52      954.83     78.46 o 
  14   4   4       27.33        4.84     42.99 o 
 -17   5   4    11499.70    11950.43    190.24 o 
 -15   5   4     1785.08     1813.86     60.80 o 
 -13   5   4     3887.46     4133.97    100.92 o 
 -11   5   4    59521.77    60882.30    791.30 o 
  -9   5   4     9899.00    10346.22    169.30 o 
  -7   5   4     4712.83     4701.81     91.07 o 
  -5   5   4   222594.25   223198.34   3403.10 o 
  -3   5   4     1744.99     1934.43     35.57 o 
  -1   5   4     2836.59     2699.62     48.67 o 
   1   5   4   202547.70   204545.64   1989.87 o 
   3   5   4      622.52      603.75     48.98 o 
   5   5   4      668.80      729.54     27.33 o 
   7   5   4    17184.74    17087.27    277.02 o 
   9   5   4     1656.56     1567.06     80.51 o 
  11   5   4        6.91       -8.73     25.64 o 
  13   5   4     4309.09     3878.74    116.08 o 
  15   5   4      266.73      216.22     44.82 o 
 -16   6   4     5541.87     5637.87    104.11 o 
 -14   6   4      662.73      744.71    128.51 o 
 -12   6   4     9420.42     9622.12    150.91 o 
 -10   6   4    24220.44    24566.74    305.47 o 
  -8   6   4    26410.41    27297.85    377.51 o 
  -6   6   4    11245.00    11088.48    358.05 o 
  -4   6   4    51878.43    53123.55    685.48 o 
  -2   6   4     6000.30     5641.52     98.58 o 
   0   6   4    12914.69    12759.38    146.11 o 
   2   6   4    28653.21    28792.80    332.25 o 
   4   6   4     7485.68     7753.86    102.34 o 
   6   6   4     7384.54     7537.16    135.03 o 
   8   6   4    11802.73    11419.80    167.35 o 
  10   6   4       46.75       91.26     47.75 o 
  12   6   4     2409.59     2327.73     92.54 o 
  14   6   4     1907.83     1984.56    111.72 o 
 -15   7   4     7456.52     7357.48    134.48 o 
 -13   7   4        9.19        8.54     17.83 o 
 -11   7   4    28378.84    28375.29    352.49 o 
  -9   7   4    12922.32    12816.20    178.86 o 
  -7   7   4     8776.04     8998.11    153.54 o 
  -3   7   4    14980.38    15200.68    173.38 o 
  -1   7   4    18443.33    17871.86    223.90 o 
   1   7   4    35734.39    35927.07    370.30 o 
   3   7   4       64.02       96.30     15.72 o 
   5   7   4     4964.98     5050.45     86.17 o 
   7   7   4    32968.14    32277.96    344.07 o 
   9   7   4      641.99      610.74     49.57 o 
  11   7   4       85.76       97.51     47.72 o 
  13   7   4     4356.65     4156.25    155.55 o 
 -16   8   4     7178.56     7480.76    163.91 o 
 -14   8   4     5529.67     5543.56    129.33 o 
 -12   8   4       60.77       72.00     20.68 o 
 -10   8   4    35006.35    35732.86    430.09 o 
  -8   8   4    27977.99    29170.71    354.53 o 
  -6   8   4     5301.93     5374.88    128.32 o 
  -4   8   4    48464.95    48327.71    634.56 o 
  -2   8   4    94681.25    96469.09   1059.32 o 
   0   8   4    23316.39    23345.72    285.41 o 
   2   8   4    14742.51    14720.45    187.16 o 
   4   8   4    13463.67    13683.46    182.13 o 
   6   8   4    15306.67    14821.44    201.95 o 
   8   8   4     4607.69     4438.52    109.18 o 
  10   8   4     1816.03     1661.46     95.10 o 
  12   8   4     2300.20     2016.64    164.35 o 
  14   8   4     2969.99     2908.03    138.56 o 
 -15   9   4     5545.82     5515.50    138.46 o 
 -13   9   4     8301.85     8121.96    166.18 o 
 -11   9   4      206.31      274.69     30.40 o 
  -9   9   4    19095.34    18933.93    252.43 o 
  -7   9   4    13889.93    14093.24    293.43 o 
  -5   9   4      295.67      323.93     34.44 o 
  -3   9   4    23401.58    22996.39    284.55 o 
  -1   9   4    36968.13    37520.51    439.66 o 
   1   9   4     3244.83     3235.12     82.53 o 
   3   9   4     3391.72     3374.70     75.38 o 
   5   9   4     9952.36     9531.40    147.77 o 
   7   9   4     1909.23     1976.71     77.05 o 
   9   9   4     2803.39     2815.69     88.15 o 
  11   9   4     2120.68     1999.84    108.52 o 
  13   9   4     1335.08     1287.66    104.77 o 
 -14  10   4     5839.30     5882.26    251.81 o 
 -12  10   4      898.63      841.56     57.71 o 
 -10  10   4     4930.90     5179.65    104.20 o 
  -8  10   4    23978.32    24507.75    312.03 o 
  -6  10   4      180.08      163.88     22.75 o 
  -4  10   4      167.01      189.87     22.54 o 
  -2  10   4    25439.44    26120.27    323.65 o 
   0  10   4     6633.16     6386.20    110.73 o 
   2  10   4      339.56      373.27     32.42 o 
   4  10   4    18222.57    17930.21    241.98 o 
   6  10   4     8576.05     8279.57    138.17 o 
   8  10   4      782.98      699.36     53.38 o 
  10  10   4     2589.37     2469.47    116.22 o 
  12  10   4     5789.54     5785.17    193.04 o 
 -13  11   4    16674.62    16460.75    283.51 o 
 -11  11   4      516.24      578.93     71.57 o 
  -9  11   4     7631.64     7324.63    151.36 o 
  -7  11   4    58362.61    58785.93    785.55 o 
  -5  11   4     5377.23     5387.04    119.71 o 
  -3  11   4    16848.78    17115.49    286.20 o 
  -1  11   4    27715.88    27315.06    399.77 o 
   1  11   4     4755.27     4649.67     93.00 o 
   3  11   4    34730.61    34121.58    416.43 o 
   5  11   4    14268.50    14016.23    204.20 o 
   7  11   4      720.74      788.51     56.74 o 
   9  11   4     4756.17     4815.56    126.25 o 
  11  11   4     3889.80     3850.22    246.53 o 
 -12  12   4     2137.83     2379.42    112.28 o 
 -10  12   4       38.99      115.15    106.04 o 
  -8  12   4      907.75      954.87    113.99 o 
  -6  12   4     3551.02     3357.03     95.86 o 
  -4  12   4     2294.49     2351.68     78.71 o 
  -2  12   4     2224.06     2367.01    123.04 o 
   0  12   4        0.72      -24.68     24.10 o 
   2  12   4     3175.40     3243.26     95.88 o 
   4  12   4     2174.76     2071.13     76.40 o 
   6  12   4     2805.40     2866.41     78.17 o 
   8  12   4       25.18       79.69     44.95 o 
  10  12   4     1607.55     1533.01    108.52 o 
 -11  13   4     1863.31     2049.50    110.16 o 
  -9  13   4     1041.97     1096.20    100.73 o 
  -7  13   4    18442.98    19019.63    388.00 o 
  -5  13   4     6795.01     6898.86    149.20 o 
  -3  13   4    15783.29    15431.13    326.15 o 
  -1  13   4    12204.18    11779.16    217.33 o 
   1  13   4     7079.28     7463.75    160.11 o 
   3  13   4    16483.37    15728.11    307.93 o 
   5  13   4     4586.87     4445.34    117.15 o 
   7  13   4     1136.96     1049.11     82.22 o 
   9  13   4    11176.59    11032.95    408.23 o 
 -10  14   4     8996.75     9162.37    245.53 o 
  -8  14   4      205.32      117.96     44.52 o 
  -6  14   4     4900.87     5181.88    174.96 o 
  -4  14   4    10063.05     9538.99    241.78 o 
  -2  14   4      827.90      807.91     60.00 o 
   0  14   4     8164.55     8005.08    172.42 o 
   2  14   4     4907.74     4685.58    124.45 o 
   4  14   4      591.21      600.92     52.04 o 
   6  14   4     4045.48     4159.59    114.96 o 
   8  14   4      327.02      246.88     90.13 o 
  -7  15   4     2480.81     2555.54    123.71 o 
  -5  15   4      705.97      721.15     92.78 o 
  -3  15   4     3163.62     3300.60    134.96 o 
  -1  15   4     1298.83     1190.25     72.13 o 
   1  15   4      521.22      589.82     79.66 o 
   3  15   4    10037.07     9949.84    264.56 o 
   5  15   4      876.15      929.18     64.98 o 
  -4  16   4    13064.43    13216.87    316.77 o 
  -2  16   4     2867.18     2743.06    125.55 o 
   0  16   4    12030.41    11511.76    229.57 o 
   2  16   4     2650.61     2588.26     97.86 o 
 -17   1   5      163.17      176.01     32.14 o 
 -15   1   5       64.34       93.25     37.11 o 
 -13   1   5    14589.19    14559.31    281.17 o 
 -11   1   5     3246.83     3233.25     97.47 o 
  -9   1   5       48.86       99.92     24.15 o 
  -7   1   5    80971.95    83826.01   1791.99 o 
  -5   1   5    11342.39    11701.68    167.02 o 
  -3   1   5     2692.52     2876.64     51.21 o 
  -1   1   5   303983.25   300485.25   3401.50 o 
   1   1   5     4141.98     4171.62     57.45 o 
   3   1   5      156.79      198.16     18.46 o 
   5   1   5   193185.39   192726.39   2999.12 o 
   7   1   5      658.74      700.17     65.53 o 
   9   1   5      836.47      869.87     95.43 o 
  11   1   5    31372.42    29046.59    541.71 o 
  13   1   5       80.75      148.45     48.74 o 
  15   1   5      270.16      306.28     95.43 o 
 -18   2   5     1158.86     1209.54     60.09 o 
 -16   2   5     1402.50     1565.93     63.52 o 
 -14   2   5       45.15       22.62     27.93 o 
 -12   2   5     1149.23     1183.10     79.53 o 
 -10   2   5     7893.44     8256.48    176.20 o 
  -8   2   5     5581.74     5788.37    133.05 o 
  -6   2   5     5598.83       -2.65      3.75 o 
  -4   2   5   119742.01   123646.88   1518.15 o 
  -2   2   5     1033.10     1080.83     27.64 o 
   0   2   5    11427.48    11697.50    151.45 o 
   2   2   5    98775.19    96454.12   1250.41 o 
   4   2   5     2878.16     2904.78     60.45 o 
   6   2   5     3817.01     3785.28     87.48 o 
   8   2   5    52288.34    50219.37    849.07 o 
  10   2   5       21.96        4.54     71.57 o 
  12   2   5      153.07      137.42     46.75 o 
  14   2   5     2149.70     1937.09    110.55 o 
 -17   3   5      773.95      659.38     44.95 o 
 -15   3   5        1.18      -27.97     18.65 o 
 -13   3   5     6952.15     7355.44    174.29 o 
 -11   3   5     1456.64     1462.92     84.83 o 
  -9   3   5      310.79      339.33     50.37 o 
  -7   3   5    49491.21    52600.70   1169.04 o 
  -5   3   5     5949.28     5440.28     79.81 o 
  -3   3   5     4755.56     5056.80     78.17 o 
  -1   3   5    87374.20    89674.85    966.68 o 
   1   3   5    11019.99    11380.85    130.18 o 
   3   3   5     4327.81     4309.52     63.37 o 
   5   3   5    58840.48    58725.23    645.33 o 
   9   3   5     4334.24     4164.70    136.49 o 
  11   3   5    22931.30    21757.85    429.14 o 
  13   3   5      472.63      536.90     67.17 o 
  15   3   5     1503.87     1446.32    111.72 o 
 -16   4   5     4456.24     4533.08    114.96 o 
 -14   4   5      346.18      341.79     37.67 o 
 -12   4   5      764.44     1026.86     63.40 o 
 -10   4   5    26352.81    26553.21    453.62 o 
  -8   4   5     7784.81     8255.57    173.87 o 
  -6   4   5     9676.47     9680.83    702.48 o 
  -4   4   5    88941.48    89582.64    975.91 o 
  -2   4   5      188.98      195.60     12.33 o 
   0   4   5    13487.56    14298.46    159.54 o 
   2   4   5   249122.83   239308.78   3945.74 o 
   4   4   5      222.44      284.00     19.34 o 
   6   4   5      242.33      257.69     23.26 o 
   8   4   5    42856.68    42020.76    593.72 o 
  10   4   5     2363.12     2528.72    110.55 o 
  12   4   5        0.40      -26.51     37.49 o 
  14   4   5     9700.42     9098.49    245.02 o 
 -17   5   5      580.43      582.03     44.95 o 
 -15   5   5      971.74     1039.45     61.07 o 
 -13   5   5     2343.44     2399.61     76.40 o 
 -11   5   5     8567.27     8572.38    248.81 o 
  -9   5   5    11391.46    11627.89    186.36 o 
  -5   5   5    29120.75    30078.73    348.49 o 
  -3   5   5     8532.21     8496.42    134.58 o 
  -1   5   5     3272.92     3528.20     56.72 o 
   1   5   5    28008.74    28114.18    293.90 o 
   3   5   5    44608.79    45302.69    520.54 o 
   5   5   5     1260.80     1078.33     36.90 o 
   7   5   5     3753.58     3670.71     76.74 o 
   9   5   5    10968.42    10715.76    201.69 o 
  11   5   5       53.89       36.03     31.94 o 
  13   5   5      894.25      753.63     63.07 o 
 -16   6   5     6983.99     7046.17    224.98 o 
 -14   6   5      526.79      519.08     44.82 o 
 -12   6   5     4633.55     5229.93    114.16 o 
 -10   6   5    13064.71    13972.36    220.08 o 
  -8   6   5     2626.01     2421.87     64.71 o 
  -4   6   5    86821.18    89104.69    877.03 o 
  -2   6   5    10420.29    10143.57    140.46 o 
   0   6   5      285.79      306.10     20.41 o 
   2   6   5    89860.05    88955.28    874.15 o 
   4   6   5     1367.81     1279.94     60.13 o 
   6   6   5      570.58      537.09     35.16 o 
   8   6   5    58894.14    56362.34    776.17 o 
  10   6   5      353.56      329.11     43.80 o 
  12   6   5     1706.79     1820.80    113.99 o 
  14   6   5     7816.53     7050.38    217.34 o 
 -15   7   5     6374.65     6345.20    142.69 o 
 -13   7   5      207.05      229.88     41.69 o 
 -11   7   5     3642.09     3637.92     79.89 o 
  -9   7   5     7262.50     7580.29    139.90 o 
  -7   7   5    16511.22    16763.60    303.04 o 
  -5   7   5    10220.36    10266.62    161.71 o 
  -3   7   5    71683.10    72684.12    808.44 o 
  -1   7   5    41937.21    41393.04    476.00 o 
   1   7   5    13032.66    12996.14    153.54 o 
   3   7   5    18067.32    17839.98    202.02 o 
   5   7   5    31807.72    32125.64    341.09 o 
   7   7   5    22164.28    22051.94    284.67 o 
   9   7   5     8307.61     7900.69    208.04 o 
  11   7   5     3043.75     3000.52    127.30 o 
  13   7   5     4052.56     3788.17    151.80 o 
 -16   8   5     2326.08     2452.23     90.77 o 
 -14   8   5      906.21      864.16     58.82 o 
 -12   8   5      274.99      230.78     32.93 o 
 -10   8   5    11889.82    11668.37    202.94 o 
  -8   8   5     9374.96     9443.62    166.37 o 
  -6   8   5     1271.70     1167.86    142.11 o 
  -4   8   5    13678.15    13462.94    411.94 o 
  -2   8   5    22713.35    22355.75    279.49 o 
   0   8   5    10941.16    10828.53    154.93 o 
   2   8   5    10185.60    10273.57    130.01 o 
   4   8   5    10732.62    10690.12    207.38 o 
   6   8   5    19899.08    19584.95    303.24 o 
   8   8   5     8067.33     7976.89    209.84 o 
  10   8   5      113.86      185.99     76.88 o 
  12   8   5     2815.92     2573.00    125.55 o 
 -15   9   5     6333.97     6642.07    198.45 o 
 -13   9   5     3836.77     3664.91    103.71 o 
 -11   9   5      246.15      279.14     52.05 o 
  -9   9   5    29401.61    29934.44    428.51 o 
  -7   9   5     4193.28     4328.67     98.31 o 
  -5   9   5      349.38      427.06     27.36 o 
  -3   9   5    14135.12    14320.71    202.02 o 
  -1   9   5    40211.64    41462.62    585.49 o 
   1   9   5     5290.59     5407.73     99.33 o 
   3   9   5     9992.12    10358.87    156.55 o 
   5   9   5    30484.73    30350.06    372.94 o 
   7   9   5     6192.32     6100.30    134.92 o 
   9   9   5      206.12      183.22     49.68 o 
  11   9   5     7356.94     6929.14    208.04 o 
 -14  10   5     2968.23     2934.34     97.86 o 
 -12  10   5     3881.04     3959.01    110.69 o 
 -10  10   5       21.65       21.77     24.71 o 
  -8  10   5    11430.63    11016.98    291.18 o 
  -6  10   5    18428.78    18990.30    248.07 o 
  -4  10   5     1874.34     1786.78     46.12 o 
  -2  10   5    20005.79    20231.99    263.35 o 
   0  10   5    38004.21    37213.15    444.38 o 
   2  10   5     1043.08      985.82     45.56 o 
   4  10   5    16601.98    16636.72    230.06 o 
   6  10   5    18553.05    18485.86    298.77 o 
   8  10   5      662.97      601.42    132.54 o 
  10  10   5     8838.31     8485.00    318.11 o 
 -13  11   5      803.57      865.47    100.73 o 
 -11  11   5       10.54       53.81     36.93 o 
  -9  11   5     5553.23     6293.00    179.95 o 
  -7  11   5     6764.31     6769.79    185.54 o 
  -5  11   5     1209.35     1219.40     73.03 o 
  -3  11   5     2569.46     2645.32     83.63 o 
  -1  11   5     6021.92     6071.69    111.37 o 
   1  11   5     1682.44     1680.78     55.37 o 
   3  11   5       97.75      117.64     26.31 o 
   5  11   5     7948.62     7981.68    139.00 o 
   7  11   5      186.39      244.11     38.35 o 
   9  11   5      367.98      367.59     66.27 o 
 -12  12   5    13314.68    12950.67    301.63 o 
 -10  12   5      701.22      616.27     69.28 o 
  -8  12   5     1761.68     1657.76     91.79 o 
  -6  12   5    35167.12    34247.11    861.53 o 
  -4  12   5     2604.19     2556.36    145.80 o 
  -2  12   5     6849.85     6866.65    149.92 o 
   0  12   5    26636.77    27148.10    403.75 o 
   2  12   5    10156.92     9705.48    185.48 o 
   4  12   5    23359.22    22355.87    299.61 o 
   6  12   5     7980.60     7837.77    167.65 o 
   8  12   5     2367.66     2268.46    118.05 o 
 -11  13   5      562.07      546.36     68.67 o 
  -9  13   5      537.11      563.95     67.48 o 
  -7  13   5        7.39      183.26    214.72 o 
  -5  13   5     2234.70     2042.28    104.97 o 
  -3  13   5     2231.74     2233.16     97.21 o 
  -1  13   5       40.98       48.42     52.65 o 
   1  13   5     4411.37     4365.29    169.49 o 
   3  13   5     7789.35     7468.77    160.96 o 
   5  13   5       48.95      111.35     53.74 o 
   7  13   5      808.50      886.73     76.78 o 
  -8  14   5      613.14      796.33     82.22 o 
  -6  14   5    18974.10    19959.46    412.33 o 
  -4  14   5     1208.62     1275.73     95.54 o 
  -2  14   5      951.10      793.12     60.15 o 
   0  14   5    10517.71    10010.37    199.97 o 
   2  14   5     1548.64     1582.53     80.59 o 
   4  14   5     4508.41     4722.38    126.06 o 
   6  14   5     1968.73     1909.93    102.64 o 
  -7  15   5     1140.26     1214.10     99.29 o 
  -5  15   5     1462.68     1481.43    106.79 o 
  -3  15   5    15499.55    15113.07    506.32 o 
  -1  15   5     1618.16     1629.48    107.03 o 
   1  15   5     5385.44     5226.86    136.70 o 
   3  15   5     6462.26     6482.88    155.70 o 
  -2  16   5      346.34      399.47     49.12 o 
 -18   0   6    18181.48    18436.76    377.75 o 
 -16   0   6     3089.49     3356.01    169.66 o 
 -14   0   6     3461.78     3811.96    169.66 o 
 -12   0   6    20825.95    20915.41    535.48 o 
 -10   0   6       24.12       53.02     31.81 o 
  -8   0   6       38.38      -15.91     10.60 o 
  -6   0   6    28868.36    29615.59    678.62 o 
  -4   0   6     1007.94      904.02     41.24 o 
  -2   0   6     1112.28     1376.16     37.15 o 
   0   0   6    95174.05    98044.94   1542.67 o 
   2   0   6      378.82      366.48     27.93 o 
   4   0   6      815.20      806.57     34.59 o 
   6   0   6   177364.89   174751.06   3880.88 o 
   8   0   6        7.31      116.64     68.92 o 
  10   0   6        1.09      -10.60     53.02 o 
  12   0   6    51119.86    49916.00   1240.61 o 
  14   0   6      102.27      106.04     79.53 o 
 -17   1   6      451.99      376.23     42.63 o 
 -15   1   6     3489.25     3640.62    140.50 o 
 -13   1   6       34.42       77.66     31.81 o 
 -11   1   6      559.96      731.68     56.23 o 
  -9   1   6       43.25       60.36     24.15 o 
  -7   1   6       12.70       13.78     10.60 o 
  -5   1   6      340.06      440.25     19.40 o 
  -3   1   6     5651.99     5680.58     83.09 o 
  -1   1   6      525.28      517.89     30.43 o 
   1   1   6     1536.34     1529.00     47.51 o 
   3   1   6     1574.96     1239.96     62.75 o 
   5   1   6     1214.07     1208.38     76.78 o 
   7   1   6      975.70      914.22     92.78 o 
   9   1   6    11488.56    10990.16    256.78 o 
  11   1   6      268.15      414.09    116.64 o 
  13   1   6      455.16      485.34    113.99 o 
 -18   2   6    17144.87    17547.83    257.36 o 
 -16   2   6      182.15      302.21     53.02 o 
 -14   2   6      123.60      107.59     31.70 o 
 -12   2   6    15231.22    15733.70    299.91 o 
 -10   2   6     1166.24     1237.80     61.77 o 
  -8   2   6      422.76        7.95     11.25 o 
  -6   2   6    13603.50    13980.96    173.80 o 
  -4   2   6     2804.36     3047.50     58.23 o 
  -2   2   6      195.61      216.27     15.35 o 
   0   2   6    52914.45    52943.64    763.45 o 
   2   2   6     1396.57     1412.53     33.92 o 
   4   2   6      725.37      818.12     26.57 o 
   6   2   6    60426.27    59109.08    985.94 o 
   8   2   6      780.40      695.26     69.28 o 
  10   2   6      301.27      285.74     55.67 o 
  12   2   6    32496.17    31408.79   1002.03 o 
  14   2   6        1.83      -41.35     46.75 o 
 -17   3   6     7149.43     7453.15    162.06 o 
 -15   3   6    10465.69    10345.56    232.43 o 
 -13   3   6       38.71       35.79     29.29 o 
 -11   3   6     2700.64     2777.33     95.54 o 
  -9   3   6     6804.52     6769.80    155.55 o 
  -5   3   6     1058.12     1161.10     42.63 o 
  -3   3   6    22752.82    23847.28    253.07 o 
  -1   3   6      871.92      892.49     27.32 o 
   1   3   6     5377.62     5781.59     91.39 o 
   3   3   6    75543.48    75005.72    800.75 o 
   5   3   6      390.75      387.09     28.51 o 
   7   3   6     1686.24     1793.71     72.51 o 
   9   3   6    47941.89    46287.35    803.98 o 
  11   3   6     1090.52     1101.98     89.74 o 
  13   3   6      149.04      153.75     56.23 o 
 -16   4   6      507.81      522.79     47.89 o 
 -14   4   6     1233.78     1170.90     69.28 o 
 -12   4   6     3983.33     3794.80    135.19 o 
 -10   4   6      878.68     1027.48     58.02 o 
  -6   4   6    12637.08    13265.74    241.05 o 
  -4   4   6     1486.55     1373.92     39.63 o 
  -2   4   6      834.45      889.90     27.93 o 
   0   4   6     7630.87     7822.64    100.63 o 
   2   4   6    20454.90    20584.55    256.25 o 
   4   4   6     8536.21     8732.63    112.06 o 
   6   4   6      474.07      500.41     45.99 o 
   8   4   6     6667.46     6818.46    148.88 o 
  10   4   6     6784.04     6640.22    153.93 o 
  12   4   6     2421.29     2223.49     91.54 o 
  14   4   6     1871.69     2079.67     94.58 o 
 -17   5   6     2716.13     2780.24     94.79 o 
 -15   5   6    15461.95    16056.95    268.26 o 
 -13   5   6     1044.11      939.10     69.28 o 
 -11   5   6     2389.20     2609.38    121.94 o 
  -9   5   6    16657.00    16760.32    249.34 o 
  -5   5   6     6391.67     6992.77    126.50 o 
  -3   5   6    14753.05    14848.16    191.49 o 
  -1   5   6      637.67      658.20     26.24 o 
   1   5   6     7420.29     7473.80     99.59 o 
   3   5   6    97250.14    97793.45   1135.37 o 
   5   5   6      227.67      228.61     25.34 o 
   7   5   6     3605.66     3572.05    101.57 o 
   9   5   6    66473.57    64847.61    891.61 o 
  11   5   6      218.74      240.02     43.40 o 
  13   5   6      224.41      260.83     73.48 o 
 -16   6   6      447.80      357.42     43.80 o 
 -14   6   6     8514.35     8491.25    170.26 o 
 -12   6   6        6.62        7.42     29.16 o 
 -10   6   6     1699.25     1547.43     76.78 o 
  -8   6   6     6495.75     6848.77    169.66 o 
  -6   6   6       18.85        3.35     12.24 o 
  -4   6   6    17142.19    17538.19    223.96 o 
  -2   6   6     9710.15     9900.55    141.07 o 
   0   6   6     3054.67     3051.38     55.49 o 
   2   6   6     9227.61     9230.30    120.17 o 
   4   6   6    11275.08    11600.27    144.61 o 
   6   6   6     1690.49     1529.53     51.76 o 
   8   6   6     9692.69     9530.87    189.34 o 
  10   6   6     6344.24     6297.60    149.74 o 
  12   6   6     4741.59     4144.78    155.55 o 
 -15   7   6     8969.24     8722.85    177.48 o 
 -13   7   6       82.86      115.72     28.37 o 
 -11   7   6      635.23      715.85     84.83 o 
  -9   7   6     9676.71    10031.14    221.19 o 
  -7   7   6       35.70       50.90     37.11 o 
  -5   7   6     3660.84     3566.31     85.36 o 
  -3   7   6    26834.81    27396.94    331.86 o 
  -1   7   6     4887.89     4754.06     74.89 o 
   1   7   6      215.06      228.88     27.05 o 
   3   7   6     6884.64     6933.72    107.72 o 
   5   7   6     7709.09     7808.94    127.95 o 
   7   7   6     2565.20     2582.07    107.50 o 
   9   7   6    10511.25    10701.37    670.67 o 
  11   7   6     1466.52     1253.63    106.04 o 
  13   7   6     2135.58     2108.36    117.69 o 
 -14   8   6     8564.26     9023.31    182.52 o 
 -12   8   6     3822.20     3805.72    135.18 o 
 -10   8   6     7552.68     7423.00    187.45 o 
  -8   8   6     5990.02     6483.53    371.12 o 
  -6   8   6     1225.79     1398.33     98.08 o 
  -4   8   6     1785.15     1722.09     64.28 o 
  -2   8   6    22983.95    23698.01    295.42 o 
   0   8   6    10688.80    10785.81    137.24 o 
   2   8   6     2616.53     2569.72     53.87 o 
   4   8   6    17787.27    18157.48    240.98 o 
   6   8   6    38009.99    37435.06    528.98 o 
   8   8   6     7145.65     7042.49    200.54 o 
  10   8   6     4010.42     3844.62    148.05 o 
  12   8   6     9976.15     9834.63    269.84 o 
 -15   9   6      407.45      371.20     43.80 o 
 -13   9   6       54.79       94.54     31.94 o 
 -11   9   6     3672.48     3408.69     98.05 o 
  -9   9   6     2071.80     2039.18    132.54 o 
  -7   9   6     2561.38     2651.08    103.04 o 
  -5   9   6     4166.24     4153.94     98.96 o 
  -3   9   6      764.68      783.69     39.82 o 
  -1   9   6    11952.84    11840.42    172.18 o 
   1   9   6     3966.27     4002.19     84.08 o 
   3   9   6     1408.26     1316.63     50.29 o 
   5   9   6    15588.78    15118.65    253.48 o 
   7   9   6    11201.22    11106.47    283.64 o 
   9   9   6       77.36       45.95     44.52 o 
  11   9   6     4987.42     5016.27    179.83 o 
 -14  10   6     2814.03     2621.18    140.71 o 
 -12  10   6     5645.04     5929.65    140.54 o 
 -10  10   6     3764.19     3773.54    127.15 o 
  -8  10   6    19299.85    19798.00    389.68 o 
  -6  10   6     5540.75     5408.45    155.55 o 
  -4  10   6      824.23      889.06     55.86 o 
  -2  10   6    16312.60    16789.33    229.72 o 
   0  10   6     6692.98     6494.41    115.87 o 
   2  10   6      531.80      576.13     38.26 o 
   4  10   6     8826.23     8542.39    142.23 o 
   6  10   6     7871.32     7694.11    160.51 o 
   8  10   6       55.66       40.20     44.52 o 
  10  10   6      507.20      527.56     90.13 o 
 -13  11   6     4756.63     4624.99    161.07 o 
 -11  11   6     6393.72     6276.87    187.33 o 
  -9  11   6       46.39       45.06     39.76 o 
  -7  11   6     5238.02     5028.79    299.55 o 
  -5  11   6     9522.58     9591.12    228.59 o 
  -3  11   6      239.93      244.94     28.42 o 
  -1  11   6     2815.40     2825.01     72.80 o 
   1  11   6    23703.57    23549.61    307.20 o 
   3  11   6     3141.22     3226.29    101.06 o 
   5  11   6     5679.41     5597.43    133.80 o 
   7  11   6     9019.92     9240.46    245.53 o 
   9  11   6     2479.03     2322.22    123.71 o 
 -12  12   6      420.68      398.68    116.64 o 
 -10  12   6      766.72      804.08     78.73 o 
  -8  12   6     1306.03     1554.59     91.79 o 
  -6  12   6      530.44      493.06     61.77 o 
  -4  12   6        3.00       76.50     47.72 o 
  -2  12   6     3424.60     3338.50     99.96 o 
   0  12   6      788.73      864.60     58.16 o 
   2  12   6     4426.77     4093.74    109.06 o 
   4  12   6       18.92       32.69     23.42 o 
   6  12   6      349.04      339.09     43.51 o 
   8  12   6      881.78      858.89     87.56 o 
  -9  13   6     2001.42     2152.71    113.93 o 
  -7  13   6     5595.10     5699.56    179.95 o 
  -5  13   6    17878.05    18151.62    482.46 o 
  -3  13   6      651.38      672.88     58.63 o 
  -1  13   6     2982.87     2928.12     94.79 o 
   1  13   6    20010.70    20075.28    325.00 o 
   3  13   6     2185.40     1990.52     79.47 o 
   5  13   6     3858.34     3826.80    145.80 o 
   7  13   6     8480.01     8376.77    339.31 o 
  -8  14   6     1706.00     1893.17    108.52 o 
  -6  14   6      693.49      845.36    100.73 o 
  -4  14   6       43.76       47.72     39.23 o 
  -2  14   6     3431.21     3406.57    131.88 o 
   0  14   6     1118.92     1229.33     71.24 o 
   2  14   6      398.62      455.95     48.78 o 
   4  14   6     4221.21     4320.93    151.52 o 
  -5  15   6    13664.96    14213.71    331.76 o 
  -3  15   6      129.42      131.48    113.99 o 
  -1  15   6      443.45      413.71     50.03 o 
   1  15   6     7757.90     7904.17    178.23 o 
 -17   1   7    41277.34    41997.77    714.16 o 
 -15   1   7     6658.29     6576.26    174.29 o 
 -13   1   7     4674.01     4755.75    134.96 o 
 -11   1   7    64293.71    63701.32   1000.96 o 
  -9   1   7      446.56       59.28     20.36 o 
  -7   1   7     1223.01     1396.06     71.57 o 
  -5   1   7    42781.62    44247.38    577.02 o 
  -3   1   7      417.02      471.78     21.46 o 
  -1   1   7      105.19      123.51     11.83 o 
   1   1   7     8994.45     8417.41    378.54 o 
   3   1   7        8.35       29.57     11.21 o 
   5   1   7      549.67      656.89    153.75 o 
   7   1   7    28249.98    27760.14    522.96 o 
   9   1   7       11.04        0.00     44.99 o 
  11   1   7      174.52      115.69     52.08 o 
  13   1   7    20900.81    19158.19    416.13 o 
 -16   2   7     6767.42     6847.71    233.28 o 
 -14   2   7    23431.42    22760.68    416.13 o 
 -12   2   7     1990.57     2011.07     84.29 o 
 -10   2   7     6773.49     6926.24    164.95 o 
  -8   2   7    11364.38      -11.93      7.95 o 
  -6   2   7     1252.98     1457.27     49.94 o 
  -4   2   7     2360.57     2500.40     49.29 o 
  -2   2   7     3339.13     3838.10     92.67 o 
   0   2   7      460.95      499.79     25.98 o 
   2   2   7       75.87       55.63     17.77 o 
   4   2   7     8269.96     8763.71    144.94 o 
   6   2   7      846.21      794.68     56.70 o 
   8   2   7     1310.25     1237.15     89.97 o 
  10   2   7     9383.02     9617.52    479.81 o 
  12   2   7      991.76      959.86     91.79 o 
 -17   3   7    10114.73    10051.44    239.93 o 
 -15   3   7     2083.74     2200.31    198.82 o 
 -13   3   7      764.16      700.19     59.98 o 
 -11   3   7    24693.47    24308.95    431.12 o 
  -9   3   7     9155.55     9548.46    202.44 o 
  -7   3   7      583.61      599.10     68.92 o 
  -5   3   7     8543.92     8871.92    149.92 o 
  -3   3   7      347.84      358.77     21.18 o 
  -1   3   7      343.39      351.55     21.18 o 
   1   3   7    26425.30    27662.83    322.57 o 
   3   3   7     2542.50     2635.47     53.33 o 
   5   3   7      126.81       93.79     31.94 o 
   7   3   7     4603.20     4865.29    125.20 o 
   9   3   7      521.49      511.76     52.81 o 
  11   3   7       22.25       -7.63     58.32 o 
  13   3   7     9091.48     9161.74    323.41 o 
 -16   4   7     7525.89     7194.43    191.08 o 
 -14   4   7    42730.44    43346.57    725.41 o 
 -12   4   7       74.25      165.98     36.93 o 
 -10   4   7    12176.66    12382.79    253.03 o 
  -8   4   7    44309.73    44147.69   1007.33 o 
  -6   4   7     2704.08     2685.73     71.38 o 
  -4   4   7     1350.58     1320.80     40.24 o 
  -2   4   7    10537.39    10798.45    132.19 o 
   0   4   7      766.96      665.89     28.23 o 
   2   4   7     8981.24     8897.06    115.32 o 
   4   4   7     6967.90     7193.83    262.29 o 
   6   4   7      263.32      245.27     39.42 o 
   8   4   7     2205.46     2262.79     85.36 o 
  10   4   7    25036.93    24528.92    394.77 o 
  12   4   7      988.35      969.73     72.95 o 
 -17   5   7       26.33       51.15     29.38 o 
 -15   5   7     2460.16     2563.62    108.72 o 
 -13   5   7    11315.29    11455.34    249.28 o 
 -11   5   7      427.99      403.36     48.74 o 
  -9   5   7      116.89      122.78     31.70 o 
  -7   5   7    10932.35    10890.38    224.93 o 
  -5   5   7     6269.39     6275.13    121.39 o 
  -3   5   7     1937.23     2105.77     46.43 o 
  -1   5   7     1097.60     1141.89     49.64 o 
   1   5   7       34.68       79.54     56.20 o 
   3   5   7     3151.69     3020.99     58.03 o 
   5   5   7       33.90       32.38     29.38 o 
   7   5   7      517.27      540.12     50.90 o 
   9   5   7     7278.71     6910.65    159.89 o 
  11   5   7     2711.23     2634.67     98.75 o 
 -16   6   7      697.50      601.62     53.66 o 
 -14   6   7    27255.83    26501.45    508.97 o 
 -12   6   7      819.12      859.00     76.88 o 
 -10   6   7      219.64      268.25     68.92 o 
  -8   6   7    37704.00    38762.84    642.93 o 
  -6   6   7      140.49       93.31     22.99 o 
  -4   6   7     3374.07     3803.09     90.80 o 
  -2   6   7    16368.60    16299.18    189.06 o 
   0   6   7        0.31       11.02     14.35 o 
   2   6   7       18.72       13.57     15.23 o 
   4   6   7    14373.58    14568.58    215.03 o 
   6   6   7       46.93       37.47     28.80 o 
   8   6   7     1807.77     1746.28     80.03 o 
  10   6   7     8930.67     8893.86    530.18 o 
  12   6   7      301.59      330.42     64.89 o 
 -15   7   7       30.02       48.94     28.09 o 
 -13   7   7    24883.38    24523.33    459.23 o 
 -11   7   7     6449.51     6609.53    176.20 o 
  -9   7   7     4432.63     4453.62    188.21 o 
  -7   7   7    14429.69    14924.31    294.27 o 
  -5   7   7     2475.19     2529.40     73.06 o 
  -3   7   7     5721.12     5264.70     95.43 o 
  -1   7   7    11214.79    11025.87    140.58 o 
   1   7   7        7.02       20.79     17.83 o 
   3   7   7     4546.63     4605.18     78.54 o 
   5   7   7    14854.85    14693.76    207.24 o 
   7   7   7     4235.23     4204.01    151.10 o 
   9   7   7     2035.75     2043.54    110.16 o 
  11   7   7     3074.35     2912.67    134.80 o 
 -14   8   7     4360.04     4561.53    182.92 o 
 -12   8   7     1276.16     1412.61    140.50 o 
 -10   8   7     2761.15     2937.17    140.50 o 
  -8   8   7     3381.95     3278.27    114.30 o 
  -6   8   7      224.79      238.87     30.30 o 
  -4   8   7     2981.14     2973.97     69.89 o 
  -2   8   7    10409.04    10214.85    154.40 o 
   0   8   7        6.85        2.17     14.45 o 
   2   8   7     2884.76     2863.50     69.61 o 
   4   8   7     2661.53     2571.62     81.75 o 
   6   8   7     5224.57     4958.23    162.27 o 
   8   8   7      300.45      309.66     58.59 o 
  10   8   7     1178.95     1170.42     99.29 o 
 -13   9   7     6222.29     6284.05    147.67 o 
 -11   9   7    19517.32    19910.73    395.50 o 
  -9   9   7     7550.35     6947.25    185.54 o 
  -7   9   7     8848.25     8813.69    211.79 o 
  -5   9   7    11068.66    10883.21    252.73 o 
  -3   9   7     7868.22     8005.70    133.07 o 
  -1   9   7    11460.93    11396.25    170.25 o 
   1   9   7     2389.40     2337.42     63.54 o 
   3   9   7     1445.71     1351.29     51.16 o 
   5   9   7     9215.57     9207.18    180.73 o 
   7   9   7     4924.57     4536.08    161.07 o 
   9   9   7     1318.78     1132.07     95.43 o 
 -12  10   7     2163.54     2210.08     83.16 o 
 -10  10   7    15371.22    14974.81    322.41 o 
  -8  10   7      150.15      118.15     45.06 o 
  -6  10   7     2719.72     2630.46     81.15 o 
  -4  10   7     4652.05     4870.16     98.32 o 
  -2  10   7       21.31        9.48     18.64 o 
   0  10   7     4801.03     4617.56     96.07 o 
   2  10   7     5257.63     5229.85    106.37 o 
   4  10   7       41.61       22.25     26.18 o 
   6  10   7     2710.11     2722.78    172.31 o 
   8  10   7     2239.30     2350.28    118.05 o 
 -11  11   7     4132.85     4085.17    149.82 o 
  -9  11   7     2208.90     2252.44    243.88 o 
  -7  11   7      366.92      291.37     54.26 o 
  -5  11   7     4295.65     4356.27    144.30 o 
  -3  11   7     4721.47     4608.52     97.44 o 
  -1  11   7     4477.00     4824.86    101.16 o 
   1  11   7     3586.07     3553.96     85.35 o 
   3  11   7     1152.30     1210.42     79.59 o 
   5  11   7     3893.42     3821.59    109.92 o 
   7  11   7      503.18      577.89    100.73 o 
 -10  12   7    15266.95    15258.38    341.15 o 
  -8  12   7     4420.83     4475.23    155.55 o 
  -6  12   7    10658.98    10407.77    527.52 o 
  -4  12   7    10858.35    10727.51    228.20 o 
  -2  12   7      591.57      629.56     53.00 o 
   0  12   7     4631.66     4655.30    119.30 o 
   2  12   7    16219.87    15648.42    228.83 o 
   4  12   7      703.68      675.14     54.55 o 
   6  12   7     1113.63     1117.20     93.50 o 
  -9  13   7       31.46      -13.25     36.93 o 
  -7  13   7      243.90      226.81     52.08 o 
  -5  13   7       15.46        5.30     35.47 o 
  -3  13   7       59.24       80.09     31.94 o 
  -1  13   7       51.39       17.00     27.21 o 
   1  13   7      203.24      174.46     35.62 o 
   3  13   7        0.43       12.37     33.12 o 
   5  13   7      223.54      213.12     45.86 o 
  -6  14   7    10801.66    10906.84    277.42 o 
  -4  14   7     8621.18     9184.11    241.61 o 
  -2  14   7     1675.41     1797.57     81.29 o 
   0  14   7     4051.83     3988.68    197.03 o 
   2  14   7     8131.59     8047.87    176.03 o 
 -16   0   8    36741.64    37472.79    917.20 o 
 -14   0   8    14637.22    14320.03    418.84 o 
 -12   0   8     5346.11     5879.64    222.67 o 
 -10   0   8   104192.25   104121.12   2247.94 o 
  -8   0   8    15598.41    16795.95    440.05 o 
  -4   0   8   144258.78   142663.61   2174.20 o 
  -2   0   8     2525.81     2640.71     66.13 o 
   0   0   8       45.17       24.53     15.12 o 
   2   0   8    19699.73    20142.95    370.63 o 
   4   0   8      824.56      683.93     95.43 o 
   6   0   8       44.71      -31.81     63.62 o 
   8   0   8     3651.93     3631.70    201.47 o 
  10   0   8       39.41       -5.30     68.92 o 
  12   0   8      298.38      259.79     95.43 o 
 -17   1   8      262.96      238.58     48.74 o 
 -15   1   8     1267.17     1171.38     84.83 o 
 -13   1   8     9175.27     9124.57    211.79 o 
 -11   1   8     1332.91     1315.02     74.22 o 
  -9   1   8     3855.47     3621.10    108.72 o 
  -7   1   8    16194.96    16687.08    305.52 o 
  -5   1   8      683.75      617.15     39.79 o 
  -3   1   8     3004.15     3283.08     61.42 o 
  -1   1   8     1988.51     1901.63     62.73 o 
   1   1   8       97.79      114.72     14.26 o 
   3   1   8      314.54      282.21     35.71 o 
   5   1   8     2769.50     2505.23     86.56 o 
   7   1   8      153.13      126.65     50.51 o 
   9   1   8       60.65       -1.10     45.06 o 
  11   1   8      473.16      450.65     71.23 o 
 -16   2   8    21607.95    21694.88    644.16 o 
 -14   2   8     5019.94     4847.94    225.32 o 
 -12   2   8      681.53      618.36     63.62 o 
 -10   2   8    74014.18    72697.88   1135.92 o 
  -8   2   8     3934.00     3865.57    112.47 o 
  -6   2   8       87.40       86.60     21.43 o 
  -4   2   8    61140.01    61940.93    791.02 o 
  -2   2   8     3005.58     3318.88     71.17 o 
   0   2   8        6.44       24.99     12.25 o 
   2   2   8    23419.53    23101.29    384.15 o 
   4   2   8      237.06      280.15     37.66 o 
   6   2   8       32.83       42.01     34.90 o 
   8   2   8     6215.16     5990.45    197.32 o 
  10   2   8       21.35      -60.75     60.97 o 
  12   2   8       51.86      100.22     58.02 o 
 -17   3   8      979.17      917.77     78.46 o 
 -15   3   8     5839.51     5637.74    163.05 o 
 -13   3   8    41123.82    41383.43    695.41 o 
 -11   3   8     6235.48     6330.08    368.47 o 
  -9   3   8    17295.16    17403.01    326.15 o 
  -7   3   8    77631.35    77209.95   1188.40 o 
  -5   3   8      682.58      696.84     39.79 o 
  -3   3   8     7749.30     7846.49    105.98 o 
  -1   3   8    41775.09    43137.46    491.08 o 
   1   3   8      491.11      451.23     30.78 o 
   3   3   8     1128.85     1100.89     43.04 o 
   5   3   8     4299.60     4526.93    115.59 o 
   7   3   8      284.19      262.86     42.13 o 
   9   3   8      432.98      431.39     49.93 o 
  11   3   8     1362.68     1440.40    100.37 o 
 -16   4   8     1856.08     1987.06     97.26 o 
 -14   4   8     5766.47     5706.66    164.95 o 
 -12   4   8     6019.24     5956.32    185.56 o 
 -10   4   8     5878.05     5907.69    153.71 o 
  -8   4   8     9103.24     9033.66    246.53 o 
  -6   4   8     9044.51     9433.57    164.25 o 
  -4   4   8     8596.28     8697.32    116.55 o 
  -2   4   8      540.90      500.40     27.24 o 
   0   4   8     6046.31     6349.47     92.73 o 
   2   4   8    14940.31    14761.41    175.94 o 
   4   4   8        8.44       44.49     44.23 o 
   6   4   8      141.30      147.73     37.20 o 
   8   4   8     2309.64     2264.23     98.81 o 
  10   4   8      654.22      680.68     61.90 o 
  12   4   8      234.01      147.73     46.65 o 
 -15   5   8     3294.06     3134.58    143.15 o 
 -13   5   8    40622.26    39583.47    674.77 o 
 -11   5   8     5130.66     5309.79    196.17 o 
  -9   5   8     4151.19     3971.81    227.98 o 
  -7   5   8    79537.48    79771.77   1021.92 o 
  -5   5   8      230.18      291.99     30.30 o 
  -3   5   8     1294.99     1368.02     38.74 o 
  -1   5   8    38149.85    38548.77    403.03 o 
   1   5   8      408.63      481.20     31.94 o 
   3   5   8      205.35      205.05     25.61 o 
   5   5   8     2594.15     2626.59     87.61 o 
   7   5   8      124.77       97.31     38.18 o 
   9   5   8      974.19      969.30     70.03 o 
  11   5   8     5722.98     5509.32    149.81 o 
 -16   6   8      894.31      853.32     78.73 o 
 -14   6   8     2636.47     2584.85    108.52 o 
 -12   6   8    21900.01    21385.24    332.56 o 
 -10   6   8     9863.71     9791.97    226.79 o 
  -8   6   8     1811.46     1853.42     82.48 o 
  -6   6   8    32777.93    31823.24    443.76 o 
  -4   6   8     3961.33     4268.05     83.40 o 
  -2   6   8     6066.58     5882.51     90.45 o 
   0   6   8    13285.67    13253.50    164.08 o 
   2   6   8     2680.24     2604.86     56.87 o 
   4   6   8     4643.06     4745.15    117.64 o 
   6   6   8     3344.52     3361.01    103.47 o 
   8   6   8       36.14       69.74     37.20 o 
  10   6   8     1370.06     1385.93    101.82 o 
 -15   7   8      173.45      218.33     48.74 o 
 -13   7   8    11217.52    11678.05    750.20 o 
 -11   7   8     5417.14     5005.42    153.71 o 
  -9   7   8     3178.73     3206.78    114.30 o 
  -7   7   8    24915.18    24751.71    364.23 o 
  -5   7   8     1637.81     1704.55     62.90 o 
  -3   7   8     2070.09     2178.76     60.27 o 
  -1   7   8    25036.22    25063.12    279.46 o 
   1   7   8     1152.46     1079.40     37.82 o 
   3   7   8       16.09       34.23     20.21 o 
   5   7   8    16737.13    16696.29    355.91 o 
   7   7   8       20.47       -3.86     40.73 o 
   9   7   8      227.73      213.06     58.59 o 
 -14   8   8      301.36      356.52     66.27 o 
 -12   8   8    19208.00    18865.87    380.50 o 
 -10   8   8    23757.57    23727.25    446.12 o 
  -8   8   8     1472.83     1417.69     80.54 o 
  -6   8   8    19922.61    19546.12    301.97 o 
  -4   8   8    26135.54    25737.75    326.68 o 
  -2   8   8     5731.19     5491.74    102.70 o 
   0   8   8     5484.44     5534.81     90.14 o 
   2   8   8     1593.08     1741.44     68.11 o 
   4   8   8     3885.30     3884.41    139.13 o 
   6   8   8     5583.38     5377.49    174.05 o 
   8   8   8      624.76      631.72     76.24 o 
  10   8   8     1480.98     1442.54    105.62 o 
 -13   9   8     1118.13     1060.77     86.22 o 
 -11   9   8     6911.27     6525.62    187.45 o 
  -9   9   8    17304.49    17913.88    363.59 o 
  -7   9   8     1120.39     1199.18    129.89 o 
  -5   9   8     4027.93     4001.70    102.74 o 
  -3   9   8    19315.93    19122.99    257.69 o 
  -1   9   8     2023.62     1840.82     58.95 o 
   1   9   8     1180.32     1201.19     69.64 o 
   3   9   8     3300.91     3390.42    113.10 o 
   5   9   8      849.21      902.38     82.22 o 
   7   9   8      599.32      537.41     70.05 o 
   9   9   8       88.72       39.27     74.22 o 
 -12  10   8     3938.55     4184.11    151.80 o 
 -10  10   8     6966.75     7227.16    202.44 o 
  -8  10   8      203.04      182.08     42.02 o 
  -6  10   8     1064.15     1067.42     57.60 o 
  -4  10   8    14070.24    14854.05    238.76 o 
  -2  10   8     5026.42     5057.23    122.25 o 
   0  10   8     3863.62     3782.32     86.73 o 
   2  10   8     7201.57     6916.67    148.62 o 
   4  10   8     3611.60     3502.52    157.00 o 
   6  10   8     1837.17     1851.87    108.52 o 
   8  10   8     1231.49     1125.08    320.76 o 
 -11  11   8     2975.96     2957.27    127.46 o 
  -9  11   8    23609.18    23025.83    726.34 o 
  -7  11   8     4570.92     4579.35    153.71 o 
  -5  11   8     9130.60     9135.16    226.79 o 
  -3  11   8    12240.58    12296.50    189.90 o 
  -1  11   8     1679.25     1641.94     85.40 o 
   1  11   8     9548.88     9267.58    156.73 o 
   3  11   8     7088.02     6818.83    152.22 o 
   5  11   8      178.72      224.87     54.26 o 
   7  11   8     1718.12     1784.71    112.28 o 
 -10  12   8     2291.11     2205.73    188.21 o 
  -8  12   8      261.91      316.71     82.18 o 
  -6  12   8     2440.35     2509.09    116.22 o 
  -4  12   8     1484.89     1481.93     70.27 o 
  -2  12   8      571.09      452.16     71.59 o 
   0  12   8      647.05      730.90     56.06 o 
   2  12   8     1910.60     2033.47     81.48 o 
   4  12   8     1147.07     1056.21     68.50 o 
  -7  13   8     3880.72     3923.91    153.57 o 
  -5  13   8     8252.92     8266.79    224.93 o 
  -3  13   8     8309.73     8166.39    205.34 o 
  -1  13   8     3837.07     4122.90    118.17 o 
   1  13   8    10201.19    10455.23    206.71 o 
   3  13   8     4887.60     4830.73    160.68 o 
  -4  14   8      303.37      302.40     60.97 o 
  -2  14   8     2259.24     2215.36    104.79 o 
   0  14   8     2433.44     2502.23    126.26 o 
 -15   1   9    10801.05    10234.09    304.85 o 
 -13   1   9     4328.13     3789.45    127.46 o 
 -11   1   9     1283.32     1479.49     74.98 o 
  -9   1   9    56032.73    55106.42    880.99 o 
  -7   1   9    10404.83    10081.09    211.79 o 
  -5   1   9     3963.03     4038.86     80.82 o 
  -3   1   9   126748.30   125488.52   1360.42 o 
  -1   1   9     4169.79     4165.66     68.39 o 
   1   1   9      533.05      597.81     25.76 o 
   3   1   9    72354.83    73594.66    939.72 o 
   5   1   9     1263.38     1209.24     93.83 o 
   7   1   9       42.52       88.79     35.71 o 
   9   1   9     9889.30     9586.54    258.59 o 
  11   1   9      113.60      138.84     68.92 o 
 -16   2   9       96.08       -9.43     60.97 o 
 -14   2   9      479.56      643.98     63.62 o 
 -12   2   9     8629.27     8454.78    202.44 o 
 -10   2   9      278.06      270.49     41.24 o 
  -8   2   9     4928.76     4884.63    133.05 o 
  -6   2   9    50803.70    51076.07    671.98 o 
  -4   2   9     1134.90     1136.57     34.88 o 
  -2   2   9     9065.18     9213.03    165.29 o 
   0   2   9    24898.84    24674.89    269.85 o 
   2   2   9       26.47       16.10     38.69 o 
   4   2   9     1997.09     1882.54     74.70 o 
   6   2   9     9176.23     9304.88    190.20 o 
   8   2   9        4.11      -37.48     31.20 o 
  10   2   9       57.49       92.94     40.34 o 
 -15   3   9     5028.64     4842.95    153.57 o 
 -13   3   9     3024.83     3367.53    177.61 o 
 -11   3   9      230.36      173.43     68.92 o 
  -9   3   9    22853.03    22082.79    401.13 o 
  -7   3   9     6461.32     6420.98    128.49 o 
  -5   3   9     1869.06     1920.12     54.29 o 
  -3   3   9    30400.60    30150.78    323.97 o 
  -1   3   9     8506.34     8838.23    108.06 o 
   1   3   9     1023.67     1016.12     38.52 o 
   3   3   9    12752.76    12910.94    226.84 o 
   5   3   9      889.44      811.71     58.82 o 
   7   3   9     1862.25     1780.01     79.47 o 
   9   3   9     5995.75     5720.62    148.56 o 
  11   3   9       42.71       76.66     40.48 o 
 -16   4   9       19.96       43.74     66.27 o 
 -14   4   9     2325.19     2416.71    159.05 o 
 -12   4   9    18951.10    19029.04    379.08 o 
 -10   4   9     6539.95     6165.20    161.20 o 
  -8   4   9     9977.83     9780.58    213.69 o 
  -6   4   9    58141.97    57866.33    756.66 o 
  -4   4   9      620.08      628.10     31.14 o 
  -2   4   9     6836.97     6733.81     99.39 o 
   0   4   9   110481.52   109518.16   1259.65 o 
   2   4   9      160.82      187.60     25.43 o 
   4   4   9      501.30      510.96     47.17 o 
   6   4   9    18546.31    18683.90    315.80 o 
   8   4   9       80.12       99.67     37.15 o 
  10   4   9      174.04      143.19     62.47 o 
 -15   5   9      350.21      350.27     95.43 o 
 -13   5   9     4485.12     4289.91    142.46 o 
 -11   5   9     6480.77     6465.88    172.33 o 
  -9   5   9      305.17      245.33     53.02 o 
  -7   5   9     8014.88     8121.17    155.07 o 
  -5   5   9    14728.97    14764.22    235.65 o 
  -3   5   9      689.95      758.83     34.47 o 
  -1   5   9     3804.37     3802.89     70.82 o 
   1   5   9    27246.69    26849.50    297.25 o 
   3   5   9     1035.34     1070.57     57.72 o 
   5   5   9     1203.37     1235.80     70.19 o 
   7   5   9     2915.06     2867.48    100.40 o 
   9   5   9      469.46      489.61     55.74 o 
 -14   6   9     1385.31     1497.29    124.59 o 
 -12   6   9    10979.15    10746.71    247.34 o 
 -10   6   9     5574.72     5388.46    155.55 o 
  -8   6   9      808.28      798.45     65.53 o 
  -6   6   9    47081.62    46030.09    621.06 o 
  -4   6   9     8146.17     8124.00    131.83 o 
  -2   6   9      133.00      139.31     20.92 o 
   0   6   9    35606.71    35841.43    383.75 o 
   2   6   9      234.63      222.14     27.36 o 
   4   6   9        2.24       30.36     29.81 o 
   6   6   9    19545.28    19722.52    494.85 o 
   8   6   9       30.73       13.48     44.52 o 
  10   6   9      104.71      201.47     74.22 o 
 -13   7   9      938.65      907.97     76.78 o 
 -11   7   9    10243.68    10357.75    245.53 o 
  -9   7   9     8024.45     7621.51    194.94 o 
  -7   7   9     2104.12     2143.76     73.34 o 
  -5   7   9    31521.38    30946.00    382.29 o 
  -3   7   9    18419.53    18228.04    328.11 o 
  -1   7   9     3090.99     3051.77     70.19 o 
   1   7   9     7453.41     7505.39    112.62 o 
   3   7   9    12615.40    12667.93    226.47 o 
   5   7   9     4549.19     4270.02    267.74 o 
   7   7   9     5250.78     5115.92    175.72 o 
   9   7   9      472.02      502.68     74.70 o 
 -12   8   9     3572.27     3491.92    133.05 o 
 -10   8   9     7664.92     7780.16    278.34 o 
  -8   8   9     3899.45     4106.25    134.96 o 
  -6   8   9     3596.34     3620.37     97.86 o 
  -4   8   9     8179.34     7732.07    131.87 o 
  -2   8   9    13429.74    13196.59    194.00 o 
   0   8   9     6567.10     6713.07    121.00 o 
   2   8   9     3044.14     2979.33    102.41 o 
   4   8   9     9062.90     8964.20    235.82 o 
   6   8   9     5203.89     4903.72    169.80 o 
   8   8   9      125.60      125.12     55.86 o 
 -13   9   9      193.18      209.55     50.51 o 
 -11   9   9    12271.06    12610.99    290.52 o 
  -9   9   9     6093.87     5984.16    176.20 o 
  -7   9   9      587.63      540.39     46.00 o 
  -5   9   9     9471.64     9444.79    188.00 o 
  -3   9   9    24124.13    23938.21    313.95 o 
  -1   9   9     2549.19     2499.88     70.88 o 
   1   9   9     6842.30     6509.85    144.27 o 
   3   9   9    13410.91    12865.47    297.88 o 
   5   9   9     3409.36     3506.07    144.30 o 
   7   9   9      536.68      656.29     78.46 o 
 -10  10   9     4289.04     4186.64    149.96 o 
  -8  10   9    18346.51    18988.42    388.00 o 
  -6  10   9      368.75      438.40     44.06 o 
  -4  10   9     7011.64     6891.12    128.38 o 
  -2  10   9    21438.53    21273.93    336.71 o 
   0  10   9      328.63      290.33     33.59 o 
   2  10   9     5482.46     5404.86    138.15 o 
   4  10   9    10803.56    10778.46    271.78 o 
   6  10   9       20.91       27.83     43.14 o 
  -9  11   9     2284.52     2083.04    110.55 o 
  -7  11   9     1548.94     1594.77     97.47 o 
  -5  11   9      109.27       89.62     36.12 o 
  -3  11   9     3807.79     3795.43     92.41 o 
  -1  11   9      100.22      108.51     26.31 o 
   1  11   9       71.71       46.73     29.57 o 
   3  11   9     5417.84     5244.67    387.03 o 
   5  11   9      956.22      986.47    108.69 o 
  -8  12   9    17446.98    17821.84    382.39 o 
  -6  12   9     2113.62     2129.19    110.55 o 
  -4  12   9     3616.52     3636.34    112.31 o 
  -2  12   9    15325.16    16035.06    326.80 o 
   0  12   9     4494.02     4464.06    104.44 o 
   2  12   9     9022.98     9040.97    190.33 o 
  -5  13   9     2698.28     2376.05    118.05 o 
  -3  13   9       30.70       17.79     29.20 o 
  -1  13   9     2249.52     2391.93    113.52 o 
 -14   0  10     6429.40     6324.99    249.18 o 
 -12   0  10      535.32      620.30     84.83 o 
 -10   0  10      195.37      143.15     47.72 o 
  -8   0  10    14093.77    13710.33    387.03 o 
  -6   0  10     4627.63     4417.55    125.21 o 
  -4   0  10     2273.83     2373.14    100.73 o 
  -2   0  10    47265.84    46443.58    757.59 o 
   0   0  10      276.11      299.97     60.97 o 
   2   0  10     4427.79     4426.96    206.77 o 
   4   0  10    85099.96    81390.25   2189.62 o 
   6   0  10      352.45      415.50     58.59 o 
   8   0  10      169.10      153.75     79.53 o 
  10   0  10    17858.17    17273.11    561.99 o 
 -15   1  10      647.94      657.73     65.53 o 
 -13   1  10      148.48      223.38     55.67 o 
 -11   1  10      159.55      132.54     33.74 o 
  -9   1  10        1.96       -2.65     26.24 o 
  -7   1  10      333.92      291.47     33.67 o 
  -5   1  10     5912.80     5754.43    113.08 o 
  -3   1  10       97.06      102.43     20.96 o 
  -1   1  10      338.15      335.71     28.68 o 
   1   1  10     6358.75     6733.22    179.83 o 
   3   1  10      782.38      741.54     55.88 o 
   5   1  10      399.80      436.93     59.47 o 
   7   1  10     2669.29     2888.17    102.05 o 
   9   1  10        1.13       -7.07     36.25 o 
 -14   2  10     3901.79     3647.61    131.21 o 
 -12   2  10     2894.73     2593.29    111.34 o 
 -10   2  10       47.94       87.63     31.70 o 
  -8   2  10    11752.84    11247.85    238.03 o 
  -6   2  10      928.49      903.01     41.02 o 
  -4   2  10      194.83      234.50     26.02 o 
  -2   2  10    40879.84    40538.96    473.54 o 
   0   2  10     5925.55     5845.75     93.63 o 
   2   2  10       30.41       55.84     28.80 o 
   4   2  10    29140.55    29529.81    862.02 o 
   6   2  10     2145.47     2220.18     99.67 o 
   8   2  10      260.76      308.26     49.12 o 
 -15   3  10      105.37       92.65     39.23 o 
 -13   3  10      712.55      926.41    103.38 o 
 -11   3  10     1557.79     1669.43    132.54 o 
  -9   3  10       13.50       24.74     27.93 o 
  -7   3  10     1744.01     2020.78     69.34 o 
  -5   3  10    13329.47    13409.06    190.62 o 
  -3   3  10      473.40      413.36     31.81 o 
  -1   3  10     9672.83    10188.97    135.69 o 
   1   3  10    38817.12    39072.52    589.50 o 
   3   3  10       38.27       45.77     56.69 o 
   5   3  10     3963.59     3968.92    115.59 o 
   7   3  10    29607.13    28927.67    507.66 o 
   9   3  10       39.13       60.27     40.49 o 
 -14   4  10     2021.65     2063.20     99.29 o 
 -12   4  10      937.75     1003.55    140.50 o 
 -10   4  10      145.24      129.20     35.47 o 
  -8   4  10     1511.00     1504.67     98.08 o 
  -6   4  10     7014.04     6820.07    137.68 o 
  -4   4  10     1024.89     1030.13     37.94 o 
  -2   4  10     1259.08     1326.14     68.46 o 
   0   4  10     7950.61     7815.63    113.82 o 
   2   4  10     2778.68     2898.95     90.38 o 
   4   4  10     2040.21     1920.10     80.34 o 
   6   4  10     1669.01     1693.03     81.15 o 
   8   4  10     2551.20     2471.69    100.40 o 
 -13   5  10     1364.49     1627.26     88.04 o 
 -11   5  10     7246.17     6809.92    183.58 o 
  -9   5  10      226.17      175.92     39.23 o 
  -7   5  10     3566.98     3752.11     98.94 o 
  -5   5  10    17829.10    17566.57    274.32 o 
  -3   5  10      604.42      702.55     34.96 o 
  -1   5  10     2662.15     2815.05     61.61 o 
   1   5  10    48160.39    47631.49    565.42 o 
   3   5  10      343.87      447.63     45.36 o 
   5   5  10      581.21      514.15     53.38 o 
   7   5  10    22211.10    22689.37    436.87 o 
 -14   6  10       96.72      136.30     50.37 o 
 -12   6  10      762.39      660.23     65.53 o 
 -10   6  10     2664.31     2888.44     91.83 o 
  -8   6  10       96.54      135.44     60.97 o 
  -6   6  10     2460.51     2486.78    152.52 o 
  -4   6  10     8079.50     8019.52    163.00 o 
  -2   6  10     3184.53     3135.33    104.78 o 
   0   6  10     1565.61     1689.85     56.08 o 
   2   6  10    12762.51    12928.56    288.10 o 
   4   6  10     3922.95     4102.22    116.04 o 
   6   6  10     3244.73     3318.35    141.87 o 
   8   6  10     5778.48     5680.07    192.39 o 
 -13   7  10      535.85      729.36     73.03 o 
 -11   7  10     3404.94     3369.13    129.30 o 
  -9   7  10     2713.90     2656.86    108.72 o 
  -7   7  10      650.03      804.01     53.00 o 
  -5   7  10     6730.99     6436.16    229.89 o 
  -3   7  10     9128.24     8749.64    144.98 o 
  -1   7  10      426.09      435.42     31.30 o 
   1   7  10     7586.83     7964.10    137.47 o 
   3   7  10     4441.22     4440.57    153.16 o 
   5   7  10     1705.55     1734.74    190.86 o 
   7   7  10    10858.08    11402.93    295.52 o 
 -12   8  10     1851.96     1857.59    174.96 o 
 -10   8  10     6943.80     7058.64    196.79 o 
  -8   8  10     1422.33     1393.78    145.80 o 
  -6   8  10      438.05      405.22     41.76 o 
  -4   8  10    16792.52    16567.38    233.91 o 
  -2   8  10     7695.67     7596.38    133.77 o 
   0   8  10     1512.52     1389.65     63.70 o 
   2   8  10    12374.38    12821.18    295.88 o 
   4   8  10    14286.61    13935.41    559.34 o 
   6   8  10     1715.05     1878.18    112.28 o 
 -11   9  10      628.45      591.01     69.28 o 
  -9   9  10     1983.46     1738.81     95.54 o 
  -7   9  10     1676.39     1661.99     70.82 o 
  -5   9  10      442.65      440.10     43.57 o 
  -3   9  10     4701.73     4637.58    100.68 o 
  -1   9  10     3151.86     3349.30     84.08 o 
   1   9  10        3.43       -4.95     27.21 o 
   3   9  10     5279.02     5363.81    262.44 o 
   5   9  10     8219.61     8590.71    251.83 o 
 -10  10  10     6951.12     7018.49    222.67 o 
  -8  10  10     1452.90     1619.17     95.54 o 
  -6  10  10      370.34      384.69     44.39 o 
  -4  10  10     5349.32     5885.45    119.15 o 
  -2  10  10     4204.43     4096.40     96.68 o 
   0  10  10      442.64      432.81     45.71 o 
   2  10  10     1135.59     1200.85     93.72 o 
   4  10  10     7342.34     7654.95    368.47 o 
  -7  11  10     8652.13     8480.67    228.68 o 
  -5  11  10      270.41      364.82     67.25 o 
  -3  11  10     2161.61     2144.54     70.48 o 
  -1  11  10    18120.82    18263.51    262.91 o 
   1  11  10      638.01      694.30     55.35 o 
  -4  12  10      257.47      291.32     43.57 o 
  -2  12  10       97.40       84.67     35.62 o 
 -13   1  11    13747.08    13071.16    288.67 o 
 -11   1  11      418.46      607.15     59.98 o 
  -9   1  11      195.74      267.99     42.99 o 
  -7   1  11     7050.61     6997.26    143.68 o 
  -5   1  11      641.38      639.68     38.92 o 
  -3   1  11      124.74      160.25     23.86 o 
  -1   1  11     5344.17     5409.96    100.80 o 
   1   1  11      436.33      544.06     63.73 o 
   3   1  11      664.22      771.54     76.78 o 
   5   1  11    19207.56    19213.20    591.15 o 
   7   1  11      249.18      361.56     67.17 o 
 -14   2  11      591.36      554.48     61.77 o 
 -12   2  11     2455.44     2420.91    103.38 o 
 -10   2  11     1134.52     1237.23     73.03 o 
  -8   2  11        2.87        2.65     26.24 o 
  -6   2  11      504.11      619.01     38.37 o 
  -4   2  11     1251.62     1171.20     46.33 o 
  -2   2  11     1360.27     1389.24     49.26 o 
   0   2  11      708.64      801.44     71.23 o 
   2   2  11     7760.11     7346.97    204.08 o 
   4   2  11      178.87      271.83     55.86 o 
   6   2  11     1867.30     1921.71    116.22 o 
   8   2  11     6978.06     6832.66    172.48 o 
 -13   3  11     6090.60     5606.97    257.14 o 
 -11   3  11     1052.94      991.71     74.98 o 
  -9   3  11        7.77       11.27     37.11 o 
  -7   3  11     2455.35     2287.11     76.40 o 
  -5   3  11       29.78       20.19     16.45 o 
  -3   3  11       37.01       49.48     19.75 o 
  -1   3  11     9252.28     9018.64    238.76 o 
   1   3  11      838.64      752.38     82.18 o 
   3   3  11       30.01      -40.06     33.12 o 
   5   3  11     3695.39     3722.72    116.37 o 
   7   3  11      840.34      893.00     69.20 o 
 -14   4  11      364.46      511.79     61.77 o 
 -12   4  11     2834.96     3043.24    119.96 o 
 -10   4  11     8913.40     8203.88    204.29 o 
  -8   4  11        5.81       -4.59     27.93 o 
  -6   4  11      608.77      677.29     53.42 o 
  -4   4  11     2631.50     2718.56     69.48 o 
  -2   4  11      492.23      538.43     39.79 o 
   0   4  11     2889.46     3096.02    143.15 o 
   2   4  11     5833.05     5990.41    178.90 o 
   4   4  11        3.23       24.65     32.93 o 
   6   4  11     1294.40     1383.16     78.16 o 
 -13   5  11      436.79      393.54     98.08 o 
 -11   5  11      112.83       83.50     39.76 o 
  -9   5  11     1766.77     1667.44     86.22 o 
  -7   5  11     3217.33     3299.50     93.84 o 
  -5   5  11     3769.00     3685.08     96.81 o 
  -3   5  11      643.12      643.30     40.13 o 
  -1   5  11       21.46       34.97     24.25 o 
   1   5  11     2923.82     2998.94     94.24 o 
   3   5  11     1633.51     1774.67     77.65 o 
   5   5  11        2.16      -12.75     34.09 o 
   7   5  11     1993.69     2094.19    164.35 o 
 -12   6  11      283.87      350.53     54.26 o 
 -10   6  11     5979.92     5630.74    166.79 o 
  -8   6  11      222.05      179.19     33.67 o 
  -6   6  11     2421.85     2531.76     82.65 o 
  -4   6  11     3382.46     3362.61     94.79 o 
  -2   6  11       95.68      128.73     24.21 o 
   0   6  11      853.54      952.73     46.88 o 
   2   6  11     6434.42     6576.48    153.06 o 
   4   6  11      779.96      870.98     84.83 o 
   6   6  11     1019.74     1089.32     95.10 o 
 -11   7  11      751.31      684.27     69.28 o 
  -9   7  11     4802.77     4936.88    400.28 o 
  -7   7  11      603.15      590.03     47.89 o 
  -5   7  11      913.95      905.32     58.00 o 
  -3   7  11     3835.80     3788.56    155.47 o 
  -1   7  11      296.71      305.73     32.24 o 
   1   7  11     1686.22     1624.80     89.74 o 
   3   7  11     5915.39     6244.76    192.39 o 
   5   7  11     4563.76     4683.35    168.20 o 
 -10   8  11     4043.02     4118.11    180.26 o 
  -8   8  11      371.53      306.35     52.08 o 
  -6   8  11       12.79      -29.67     33.00 o 
  -4   8  11     3674.10     3809.81    105.06 o 
  -2   8  11      627.20      577.30     41.70 o 
   0   8  11      172.17      158.35     35.16 o 
   2   8  11     1100.79     1408.25    172.31 o 
   4   8  11     2434.17     2547.23    127.30 o 
  -9   9  11     4984.60     4973.13    164.95 o 
  -7   9  11     1384.92     1396.13     69.98 o 
  -5   9  11     1099.18     1213.22     67.74 o 
  -3   9  11     7626.05     7994.36    144.45 o 
  -1   9  11      633.49      613.24     50.95 o 
   1   9  11        6.73       79.53     41.24 o 
   3   9  11     6420.89     7051.68    211.19 o 
  -6  10  11     2189.06     2273.30    103.45 o 
  -4  10  11       79.79      141.08     28.98 o 
  -2  10  11     2042.50     2062.87     69.48 o 
   0  10  11     2405.04     2425.53     88.44 o 
 -12   0  12    34186.23    32425.52    821.77 o 
 -10   0  12     3562.53     4119.46    190.86 o 
  -8   0  12     2870.53     2831.14    153.75 o 
  -6   0  12    21533.65    20902.55    398.61 o 
  -4   0  12      672.02      673.24     84.83 o 
  -2   0  12        8.06       53.72     27.93 o 
   0   0  12     2868.71     2910.66    169.66 o 
   2   0  12     1097.74     1150.48    127.24 o 
   4   0  12       55.75       58.32     63.62 o 
   6   0  12     2936.03     2953.08    196.16 o 
 -13   1  12       74.35      134.39     42.99 o 
 -11   1  12     1666.53     1627.26     88.04 o 
  -9   1  12     2795.86     2689.11    273.04 o 
  -7   1  12     1660.24     1611.88     67.34 o 
  -5   1  12      332.24      312.71     31.08 o 
  -3   1  12      273.07      296.79     32.14 o 
  -1   1  12      980.01      731.16    111.34 o 
   1   1  12      352.62      322.34     55.86 o 
   3   1  12      953.43     1170.10     97.26 o 
   5   1  12       51.64      124.89     68.92 o 
 -12   2  12    19185.61    18274.21    371.14 o 
 -10   2  12     4646.22     4989.96    153.71 o 
  -8   2  12      105.44      106.31     35.47 o 
  -6   2  12    14345.75    14127.43    208.37 o 
  -4   2  12      864.58     1032.27     48.13 o 
  -2   2  12      198.11      171.14     29.20 o 
   0   2  12     4783.26     4400.01    148.05 o 
   2   2  12      119.59      160.96     50.37 o 
   4   2  12       60.51      103.88     50.51 o 
   6   2  12     2388.99     2298.85    212.07 o 
 -11   3  12     6325.79     5951.36    172.45 o 
  -9   3  12    17827.96    17647.06    350.51 o 
  -7   3  12        9.68       18.56     23.33 o 
  -5   3  12     1954.45     2026.62     63.54 o 
  -3   3  12     3887.37     3787.72     86.43 o 
  -1   3  12       97.19      127.24     41.24 o 
   1   3  12       25.85       34.32     35.47 o 
   3   3  12      293.27      358.34     61.09 o 
   5   3  12       69.61      207.48     55.86 o 
 -12   4  12     3597.10     3347.38    129.30 o 
 -10   4  12      204.08      213.31     46.75 o 
  -8   4  12     2391.51     2251.51     81.59 o 
  -6   4  12     2810.00     2810.63     87.71 o 
  -4   4  12      129.14      204.92     27.74 o 
  -2   4  12     1264.90     1266.58     87.35 o 
   0   4  12     2052.88     2163.70    209.42 o 
   2   4  12      783.46      780.56     74.70 o 
   4   4  12       23.80       56.99     68.92 o 
 -11   5  12     3315.16     3188.90    127.46 o 
  -9   5  12    18554.11    18446.19    367.39 o 
  -7   5  12      460.26      538.63     47.89 o 
  -5   5  12     1193.31     1139.61     58.82 o 
  -3   5  12     9456.96     9565.94    157.38 o 
  -1   5  12       34.96       64.80     33.12 o 
   1   5  12     1113.04     1320.84     86.61 o 
   3   5  12     2116.82     2280.32    111.72 o 
 -10   6  12      589.28      523.03     63.73 o 
  -8   6  12     8566.41     8358.62    173.38 o 
  -6   6  12      161.39      286.95    108.87 o 
  -4   6  12      731.99      588.76     42.41 o 
  -2   6  12     2266.87     2289.98     69.21 o 
   0   6  12      159.40      252.71     79.53 o 
   2   6  12      709.95      588.49    111.34 o 
  -9   7  12    11240.05    11078.21    260.53 o 
  -7   7  12      115.19      112.58     32.30 o 
  -5   7  12       57.65       69.17     71.17 o 
  -3   7  12     5197.03     5468.81    112.29 o 
  -1   7  12       18.06       21.21     47.72 o 
   1   7  12      407.12      397.63     95.43 o 
   3   7  12     2020.61     1876.82    169.66 o 
  -8   8  12     8779.61     8883.04    230.53 o 
  -6   8  12     4553.42     4496.90    121.39 o 
  -4   8  12     2065.19     2326.71    166.38 o 
  -2   8  12     2271.18     2374.65    104.17 o 
   0   8  12      845.82     1113.37    132.54 o 
  -5   9  12     3451.03     3371.57    104.97 o 
  -3   9  12     1433.30     1416.84     82.48 o 
  -1   9  12      263.00      227.98     68.92 o 
 -11   1  13    25141.99    24277.08    462.98 o 
  -9   1  13     6040.22     5808.07    168.70 o 
  -7   1  13     2283.84     2312.84     82.53 o 
  -5   1  13    35784.65    35126.41    483.53 o 
  -3   1  13     1895.35     2071.32    101.22 o 
  -1   1  13      398.18      382.39     56.23 o 
   1   1  13    13860.74    14277.62    331.76 o 
   3   1  13      417.12      438.36    113.99 o 
 -10   2  13     4070.07     4207.68    142.46 o 
  -8   2  13    13966.61    13210.70    284.92 o 
  -6   2  13     2503.86     2361.61     71.99 o 
  -4   2  13     3251.52     3307.93     84.52 o 
  -2   2  13     5343.63     5406.88    170.30 o 
   0   2  13      537.59      595.47     67.17 o 
   2   2  13      284.01      341.81     58.02 o 
  -9   3  13     4282.81     4007.78    136.80 o 
  -7   3  13      451.27      554.41     56.95 o 
  -5   3  13     9180.93     9330.25    159.94 o 
  -3   3  13     4028.03     4110.44    246.53 o 
  -1   3  13      647.11      662.59    220.02 o 
   1   3  13     4695.45     4988.67    251.83 o 
   3   3  13      337.79      249.18     79.53 o 
 -10   4  13     5116.99     4863.50    185.56 o 
  -8   4  13    24076.91    24148.63    377.27 o 
  -6   4  13      650.45      771.50     57.08 o 
  -4   4  13     4193.57     4234.64     98.23 o 
  -2   4  13    23345.57    22918.42    458.95 o 
   0   4  13       30.74       74.22     37.49 o 
   2   4  13      810.88      865.00     81.46 o 
  -9   5  13      813.32      784.32     73.03 o 
  -7   5  13     7070.28     7005.46    157.90 o 
  -5   5  13        2.61       48.91     54.02 o 
  -3   5  13      107.68      100.23     66.27 o 
  -1   5  13     3993.65     4188.84    149.39 o 
   1   5  13      294.83      446.36     61.09 o 
  -6   6  13     2708.38     2735.37    167.53 o 
  -4   6  13       40.43       53.58     39.76 o 
  -2   6  13    13488.80    14223.53    321.82 o 
   0   6  13       67.09      148.45     68.92 o 
  -5   7  13     5603.78     5782.21    274.14 o 
  -3   7  13      292.66      254.48     68.92 o 
  -6   0  14     1065.74     1059.86     80.54 o 
  -4   0  14    25432.89    25178.02    710.43 o 
  -2   0  14     1412.77     1463.28    127.24 o 
  -7   1  14      991.78     1020.45     82.18 o 
  -5   1  14       38.58       38.56     27.55 o 
  -3   1  14      731.62      818.89     76.78 o 
  -1   1  14     2174.88     2244.84    114.30 o 
  -6   2  14      596.77      637.64     46.21 o 
  -4   2  14    12334.46    12388.99    298.02 o 
  -2   2  14     4213.05     4262.34    155.27 o 
  -5   3  14      607.48      599.10     63.73 o 
  -3   3  14     4633.69     4692.05    227.98 o 
                                                 
